# Supplementary material for: Effects of low temperature on flowering and the expression of related genes in Loropetalum chinense var. rubrum
Source: Front Plant Sci. 2022 Nov 15;13:1000160. doi: 10.3389/fpls.2022.1000160 (PMC9705732; doi:10.3389/fpls.2022.1000160)
Supplement: Supplementary file 1 [file DataSheet_1.zip]

Archive with 36 entries (30 files):
- gene_expression_data/ap1_like_gene_expression/
- gene_expression_data/ap1_like_gene_expression/AP1-t&T-expressio.opju
- gene_expression_data/ap1_like_gene_expression/hzz_ap1_CK.xlsx
- gene_expression_data/ap1_like_gene_expression/hzz_ap1_T.xlsx
- gene_expression_data/ap1_like_gene_expression/xnxy_ap1_CK.xlsx
- gene_expression_data/ap1_like_gene_expression/xnxy_ap1_T.xlsx
- gene_expression_data/flc_like_gene_expression/
- gene_expression_data/flc_like_gene_expression/FLC-t&T-expressio.opju
- gene_expression_data/flc_like_gene_expression/hzz_flc_CK.xlsx
- gene_expression_data/flc_like_gene_expression/hzz_flc_T.xlsx
- gene_expression_data/flc_like_gene_expression/xnxy_flc_CK.xlsx
- gene_expression_data/flc_like_gene_expression/xnxy_flc_T.xlsx
- gene_expression_data/ft_like_gene_expression/
- gene_expression_data/ft_like_gene_expression/FT-t&T-expressio.opju
- gene_expression_data/ft_like_gene_expression/hzz_ft_CK.xlsx
- gene_expression_data/ft_like_gene_expression/hzz_ft_T.xlsx
- gene_expression_data/ft_like_gene_expression/xnxy_ft_CK.xlsx
- gene_expression_data/ft_like_gene_expression/xnxy_ft_T.xlsx
- gene_expression_data/ga_like_gene_expression/
- gene_expression_data/ga_like_gene_expression/GA-t&T-expression.opju
- gene_expression_data/ga_like_gene_expression/hzz_ga_CK.xlsx
- gene_expression_data/ga_like_gene_expression/hzz_ga_T.xlsx
- gene_expression_data/ga_like_gene_expression/xnxy_ga_CK.xlsx
- gene_expression_data/ga_like_gene_expression/xnxy_ga_T.xlsx
- gene_expression_data/svp_like_gene_expression/
- gene_expression_data/svp_like_gene_expression/hzz_svp_CK.xlsx
- gene_expression_data/svp_like_gene_expression/hzz_svp_T.xlsx
- gene_expression_data/svp_like_gene_expression/svp-t&T-expressin.opju
- gene_expression_data/svp_like_gene_expression/xnxy_svp_CK.xlsx
- gene_expression_data/svp_like_gene_expression/xnxy_svp_T.xlsx
- gene_expression_data/tfl1_like_gene_expression/
- gene_expression_data/tfl1_like_gene_expression/hzz_tfl1_CK.xlsx
- gene_expression_data/tfl1_like_gene_expression/hzz_tfl1_T.xlsx
- gene_expression_data/tfl1_like_gene_expression/TFL1-t&T-expressio.opju
- gene_expression_data/tfl1_like_gene_expression/xnxy_tfl1_CK.xlsx
- gene_expression_data/tfl1_like_gene_expression/xnxy_tfl1_T.xlsx
