# Supplementary material for: Effects of low temperature on flowering and the expression of related genes in Loropetalum chinense var. rubrum
Source: Front Plant Sci. 2022 Nov 15;13:1000160. doi: 10.3389/fpls.2022.1000160 (PMC9705732; doi:10.3389/fpls.2022.1000160)
Supplement: Supplementary file 1 [file DataSheet_1.zip › gene_expression_data/ap1_like_gene_expression/hzz_ap1_CK.xlsx]

## Sheet: ap1012
Target	Sample	Cq	Cq Mean	Cq Std. Dev
Actin	t0	21.6995	21.8159	0.101461
Actin	t0	21.863	21.8159	0.101461		ap1.012		▲Cq1				▲Cq2		▲▲Cq						相对表达量
Actin	t0	21.8853	21.8159	0.101461				T0-t0	numtic	average	numtic	Tx-tx	numtic	(Tx-tx)-(T0-t0)	numtic		numtic	average	stdev
Actin	t7	21.8968	22.1455	0.232229			t7&t0	2.40537	2.40537	2.49753	2.49753	8.01885	8.01885	5.52132	5.52132	0.021773	0.021773	0.0188161	0.00343715
Actin	t7	22.3568	22.1455	0.232229				2.56365	2.56365		2.49753	8.1683	8.1683	5.67077	5.67077	0.0196304	0.0196304
Actin	t7	22.1829	22.1455	0.232229				2.52357	2.52357		2.49753	8.55211	8.55211	6.05458	6.05458	0.0150449	0.0150449
Actin	t14	22.0253	22.0924	0.183616			t14&t0		2.40537	2.49753	2.49753	7.2697	7.2697	4.77217	4.77217	0.0365959	0.0365959	0.0285534	0.00878567
Actin	t14	22.3002	22.0924	0.183616					2.56365		2.49753	7.56186	7.56186	5.06433	5.06433	0.0298871	0.0298871
Actin	t14	21.9518	22.0924	0.183616					2.52357		2.49753	8.202	8.202	5.70447	5.70447	0.0191771	0.0191771
Actin	t21	22.647	22.3828	0.303224			t21&t0		2.40537	2.49753	2.49753	11.4425	11.4425	8.94498	8.94498	0.00202906	0.00202906	0.00242399	0.000569493
Actin	t21	22.4496	22.3828	0.303224					2.56365		2.49753	10.8419	10.8419	8.34435	8.34435	0.00307681	0.00307681
Actin	t21	22.0517	22.3828	0.303224					2.52357		2.49753	11.3482	11.3482	8.85068	8.85068	0.00216611	0.00216611
Actin	t28	22.0168	21.809	0.258849			t28&t0		2.40537	2.49753	2.49753	6.77572	6.77572	4.27819	4.27819	0.0515391	0.0515391	0.0477692	0.0056286
Actin	t28	21.8912	21.809	0.258849					2.56365		2.49753	7.09527	7.09527	4.59774	4.59774	0.0412993	0.0412993
Actin	t28	21.519	21.809	0.258849					2.52357		2.49753	6.80598	6.80598	4.30845	4.30845	0.0504692	0.0504692
ap1.012	t0	24.2213	24.3135	0.0822916
ap1.012	t0	24.3796	24.3135	0.0822916
ap1.012	t0	24.3395	24.3135	0.0822916
ap1.012	t7	30.1644	30.3919	0.275081
ap1.012	t7	30.3138	30.3919	0.275081
ap1.012	t7	30.6976	30.3919	0.275081
ap1.012	t14	29.3621	29.7703	0.47685
ap1.012	t14	29.6543	29.7703	0.47685
ap1.012	t14	30.2944	29.7703	0.47685
ap1.012	t21	33.8253	33.5936	0.32301
ap1.012	t21	33.2246	33.5936	0.32301
ap1.012	t21	33.731	33.5936	0.32301
ap1.012	t28	28.5847	28.7013	0.176407
ap1.012	t28	28.9043	28.7013	0.176407
ap1.012	t28	28.615	28.7013	0.176407
