# Supplementary material for: Effects of low temperature on flowering and the expression of related genes in Loropetalum chinense var. rubrum
Source: Front Plant Sci. 2022 Nov 15;13:1000160. doi: 10.3389/fpls.2022.1000160 (PMC9705732; doi:10.3389/fpls.2022.1000160)
Supplement: Supplementary file 1 [file DataSheet_1.zip › gene_expression_data/ap1_like_gene_expression/hzz_ap1_T.xlsx]

## Sheet: ap1012
	Well	Fluor	Target	Content	Sample	Biological Set Name	Cq	Cq Mean	Cq Std. Dev	Starting Quantity (SQ)	Log Starting Quantity	SQ Mean	SQ Std. Dev	Set Point	Well Note
	A01	SYBR	Actin	Unkn-01	t0		23.0301	23.0386	0.135146					72
	A02	SYBR	Actin	Unkn-01	t0		23.1778	23.0386	0.135146					72
	A03	SYBR	Actin	Unkn-01	t0		22.9079	23.0386	0.135146					72			ap1.012		▲Cq1				▲Cq2		▲▲Cq						相对表达量
	B01	SYBR	Actin	Unkn-05	t7		23.3069	22.9908	0.33261					72					T0-t0	numtic	average	numtic	Tx-tx	numtic	(Tx-tx)-(T0-t0)	numtic		numtic	average	stdev
	B02	SYBR	Actin	Unkn-05	t7		22.6438	22.9908	0.33261					72				t7&t0	7.23394	7.23394	7.45556	7.45556	9.35313	9.35313	1.89757	1.89757	0.268396	0.268396	0.270859	0.00348364	0.271±0.004
	B03	SYBR	Actin	Unkn-05	t7		23.0218	22.9908	0.33261					72					7.60749	7.60749		7.45556	9.32689	9.32689	1.87133	1.87133	0.273322	0.273322
	C01	SYBR	Actin	Unkn-09	t14		23.1561	23.3351	0.253155					72					7.52525	7.52525		7.45556
	C02	SYBR	Actin	Unkn-09	t14		23.5141	23.3351	0.253155					72				t14&t0		7.23394		7.45556	2.95541	2.95541	-4.50015	-4.50015	22.6298	22.6298	20.7852	2.60872	20.785±2.609
	C03	SYBR	Actin	Unkn-09	t14			23.3351						72						7.60749		7.45556	3.21216	3.21216	-4.2434	-4.2434	18.9405	18.9405
	D01	SYBR	Actin	Unkn-13	t21		17.0421	17.1646	0.12258					72						7.52525		7.45556	3.22282	3.22282	-4.23274	-4.23274	18.8011	18.8011
	D02	SYBR	Actin	Unkn-13	t21		17.2873	17.1646	0.12258					72				t21&t0		7.23394		7.45556	12.1566	12.1566	4.70108	4.70108	0.0384445	0.0384445	0.0377852	0.000932379	0.038±0.0009
	D03	SYBR	Actin	Unkn-13	t21		17.1646	17.1646	0.12258					72						7.60749		7.45556	12.207	12.207	4.75143	4.75143	0.0371259	0.0371259
	E01	SYBR	Actin	Unkn-17	t28		22.7459	22.7586	0.0155719					72						7.52525		7.45556	12.7617	12.7617	5.30617	5.30617	0.0252746	0.0252746
	E02	SYBR	Actin	Unkn-17	t28		22.776	22.7586	0.0155719					72				t28&t0		7.23394		7.45556	5.85352	5.85352	-1.60204	-1.60204	3.03573	3.03573	3.43978	0.571407	3.440±0.571
	E03	SYBR	Actin	Unkn-17	t28		22.754	22.7586	0.0155719					72						7.60749		7.45556	5.51302	5.51302	-1.94254	-1.94254	3.84382	3.84382
																				7.52525		7.45556	6.40903	6.40903	-1.04653	-1.04653	2.06556	2.06556
	F07	SYBR	ap1.012	Unkn-23	t0		30.2725	30.4941	0.196287					72
	F08	SYBR	ap1.012	Unkn-23	t0		30.6461	30.4941	0.196287					72
	F09	SYBR	ap1.012	Unkn-23	t0		30.5638	30.4941	0.196287					72
	F10	SYBR	ap1.012	Unkn-24	t21		29.3213	29.5398	0.335759					72
	F11	SYBR	ap1.012	Unkn-24	t21		29.3716	29.5398	0.335759					72
	F12	SYBR	ap1.012	Unkn-24	t21		29.9264	29.5398	0.335759					72
	G07	SYBR	ap1.012	Unkn-27	t7		32.344	32.3308	0.0185557					72
	G08	SYBR	ap1.012	Unkn-27	t7		32.3177	32.3308	0.0185557					72
	G09	SYBR	ap1.012	Unkn-27	t7			32.3308						72
	G10	SYBR	ap1.012	Unkn-28	t28		28.6121	28.6838	0.452284					72
	G11	SYBR	ap1.012	Unkn-28	t28		28.2716	28.6838	0.452284					72
	G12	SYBR	ap1.012	Unkn-28	t28		29.1677	28.6838	0.452284					72
	H07	SYBR	ap1.012	Unkn-31	t14		26.2905	26.4653	0.151405					72
	H08	SYBR	ap1.012	Unkn-31	t14		26.5473	26.4653	0.151405					72
	H09	SYBR	ap1.012	Unkn-31	t14		26.558	26.4653	0.151405					72
