# Supplementary material for: Effects of low temperature on flowering and the expression of related genes in Loropetalum chinense var. rubrum
Source: Front Plant Sci. 2022 Nov 15;13:1000160. doi: 10.3389/fpls.2022.1000160 (PMC9705732; doi:10.3389/fpls.2022.1000160)
Supplement: Supplementary file 1 [file DataSheet_1.zip › gene_expression_data/ap1_like_gene_expression/xnxy_ap1_CK.xlsx]

## Sheet: ap1012
Target	Sample	Cq	Cq Mean	Cq Std. Dev	Starting Quantity (SQ)	Log Starting Quantity	SQ Mean	SQ Std. Dev	Set Point	Well Note
Actin	t0	23.1407	23.1736	0.0354717					72
Actin	t0	23.2112	23.1736	0.0354717					72
Actin	t0	23.1688	23.1736	0.0354717					72			ap1.012		▲Cq1				▲Cq2		▲▲Cq						相对表达量
Actin	t7	22.9294	23.0217	0.111674					72					T0-t0	numtic	average	numtic	Tx-tx	numtic	(Tx-tx)-(T0-t0)	numtic		numtic	average	stdev
Actin	t7	22.9898	23.0217	0.111674					72				t7&t0	5.26928	5.26928	5.53719	5.53719	9.97538	9.97538	4.43819	4.43819	0.0461287	0.0461287	0.0396198	0.00947856
Actin	t7	23.1459	23.0217	0.111674					72					5.73177	5.73177		5.53719	10.6577	10.6577	5.12054	5.12054	0.0287451	0.0287451
Actin	t14	22.7181	22.8135	0.0898209					72					5.61051	5.61051		5.53719	10.044	10.044	4.50682	4.50682	0.0439856	0.0439856
Actin	t14	22.8964	22.8135	0.0898209					72				t14&t0		5.26928	5.53719	5.53719	10.3366	10.3366	4.79942	4.79942	0.0359113	0.0359113	0.0278233	0.00700801
Actin	t14	22.826	22.8135	0.0898209					72						5.73177		5.53719	10.9449	10.9449	5.40776	5.40776	0.023556	0.023556
Actin	t21	23.1463	22.985	0.216385					72						5.61051		5.53719	10.9179	10.9179	5.38067	5.38067	0.0240025	0.0240025
Actin	t21	23.0697	22.985	0.216385					72				t21&t0		5.26928	5.53719	5.53719	9.92025	9.92025	4.38306	4.38306	0.0479254	0.0479254	0.0385446	0.0132665
Actin	t21	22.7391	22.985	0.216385					72						5.73177		5.53719	10.6369	10.6369	5.09968	5.09968	0.0291638	0.0291638
Actin	t28	22.0079	21.8556	0.227497					72						5.61051		5.53719
Actin	t28	21.9649	21.8556	0.227497					72				t28&t0		5.26928	5.53719	5.53719	10.7133	10.7133	5.17607	5.17607	0.0276597	0.0276597	0.02146	0.00617403
Actin	t28	21.5941	21.8556	0.227497					72						5.73177		5.53719	11.0829	11.0829	5.54568	5.54568	0.0214084	0.0214084
															5.61051		5.53719	11.5664	11.5664	6.0292	6.0292	0.0153119	0.0153119
ap1.012	t0	28.4429	28.7108	0.239802					72
ap1.012	t0	28.9053	28.7108	0.239802					72
ap1.012	t0	28.7841	28.7108	0.239802					72
ap1.012	t7	32.9971	33.2474	0.375713					72
ap1.012	t7	33.6794	33.2474	0.375713					72
ap1.012	t7	33.0657	33.2474	0.375713					72
ap1.012	t14	33.1501	33.5467	0.343674					72
ap1.012	t14	33.7585	33.5467	0.343674					72
ap1.012	t14	33.7314	33.5467	0.343674					72
ap1.012	t21	32.9053	33.2636	0.506723					72
ap1.012	t21	33.6219	33.2636	0.506723					72
ap1.012	t21								72
ap1.012	t28	32.5689	32.9765	0.427829					72
ap1.012	t28	32.9385	32.9765	0.427829					72
ap1.012	t28	33.422	32.9765	0.427829					72
