# Supplementary material for: Effects of low temperature on flowering and the expression of related genes in Loropetalum chinense var. rubrum
Source: Front Plant Sci. 2022 Nov 15;13:1000160. doi: 10.3389/fpls.2022.1000160 (PMC9705732; doi:10.3389/fpls.2022.1000160)
Supplement: Supplementary file 1 [file DataSheet_1.zip › gene_expression_data/ap1_like_gene_expression/xnxy_ap1_T.xlsx]

## Sheet: ap1012
Target	Content	Sample	Biological Set Name	Cq	Cq Mean	Cq Std. Dev
Actin	Unkn-01	t0		19.7519	19.8976	0.12906
Actin	Unkn-01	t0		19.9435	19.8976	0.12906
Actin	Unkn-01	t0		19.9974	19.8976	0.12906			ap1.012		▲Cq1				▲Cq2		▲▲Cq						相对表达量
											T0-t0	numtic	average	numtic	Tx-tx	numtic	(Tx-tx)-(T0-t0)	numtic		numtic	average	stdev
Actin	Unkn-05	t7		20.5588	20.2458	0.311249				t7&t0	8.83792	8.83792	9.02049	9.02049	10.3205	10.3205	1.29998	1.29998	0.406132	0.406132	0.440557	0.0322675	0.441±0.032
Actin	Unkn-05	t7		19.9363	20.2458	0.311249					9.07807	9.07807		9.02049	10.1872	10.1872	1.16675	1.16675	0.445425	0.445425
Actin	Unkn-05	t7		20.2422	20.2458	0.311249					9.14547	9.14547		9.02049	10.1094	10.1094	1.08892	1.08892	0.470114	0.470114
										t14&t0	8.83792	8.83792	9.02049	9.02049	6.0155	6.0155	-3.00498	-3.00498	8.02767	8.02767	7.74702	0.460507	7.747±0.461
Actin	Unkn-09	t14		20.1896	20.29	0.140875					9.07807	9.07807		9.02049	6.16938	6.16938	-2.85111	-2.85111	7.21555	7.21555
Actin	Unkn-09	t14		20.2292	20.29	0.140875					9.14547	9.14547		9.02049	6.02088	6.02088	-2.99961	-2.99961	7.99784	7.99784
Actin	Unkn-09	t14		20.451	20.29	0.140875				t21&t0	8.83792	8.83792	9.02049	9.02049	8.59006	8.59006	-0.430429	-0.430429	1.34763	1.34763	1.08147	0.241097	1.081±0.241
											9.07807	9.07807		9.02049	8.99322	8.99322	-0.0272706	-0.0272706	1.01908	1.01908
Actin	Unkn-13	t21		20.0501	20.2077	0.211741					9.14547	9.14547		9.02049	9.20868	9.20868	0.188192	0.188192	0.877705	0.877705
Actin	Unkn-13	t21		20.1246	20.2077	0.211741				t28&t0	8.83792	8.83792	9.02049	9.02049	7.60774	7.60774	-1.41275	-1.41275	2.66244	2.66244	2.49252	0.168935	2.493±0.169
Actin	Unkn-13	t21		20.4484	20.2077	0.211741					9.07807	9.07807		9.02049	7.70402	7.70402	-1.31646	-1.31646	2.49055	2.49055
											9.14547	9.14547		9.02049	7.80351	7.80351	-1.21697	-1.21697	2.32458	2.32458
Actin	Unkn-17	t28		20.4435	20.4438	0.121523
Actin	Unkn-17	t28		20.3225	20.4438	0.121523
Actin	Unkn-17	t28		20.5655	20.4438	0.121523
ap1.012	Unkn-23	t0		28.7355	28.9181	0.161661
ap1.012	Unkn-23	t0		28.9757	28.9181	0.161661
ap1.012	Unkn-23	t0		29.0431	28.9181	0.161661
ap1.012	Unkn-27	t7		30.5662	30.4515	0.106736
ap1.012	Unkn-27	t7		30.433	30.4515	0.106736
ap1.012	Unkn-27	t7		30.3552	30.4515	0.106736
ap1.012	Unkn-31	t14		26.3055	26.3585	0.0873287
ap1.012	Unkn-31	t14		26.4593	26.3585	0.0873287
ap1.012	Unkn-31	t14		26.3108	26.3585	0.0873287
ap1.012	Unkn-24	t21		28.7978	29.1384	0.31402
ap1.012	Unkn-24	t21		29.2009	29.1384	0.31402
ap1.012	Unkn-24	t21		29.4164	29.1384	0.31402
ap1.012	Unkn-28	t28		28.0516	28.1489	0.0978915
ap1.012	Unkn-28	t28		28.1479	28.1489	0.0978915
ap1.012	Unkn-28	t28		28.2474	28.1489	0.0978915
