# Supplementary material for: Effects of low temperature on flowering and the expression of related genes in Loropetalum chinense var. rubrum
Source: Front Plant Sci. 2022 Nov 15;13:1000160. doi: 10.3389/fpls.2022.1000160 (PMC9705732; doi:10.3389/fpls.2022.1000160)
Supplement: Supplementary file 1 [file DataSheet_1.zip › gene_expression_data/flc_like_gene_expression/hzz_flc_CK.xlsx]

## Sheet: Sheet1
Target	Sample	Cq	Cq Mean	Cq Std. Dev
Actin	t0	21.6995	21.8159	0.101461
Actin	t0	21.863	21.8159	0.101461		flc.517		▲Cq1				▲Cq2		▲▲Cq						相对表达量
Actin	t0	21.8853	21.8159	0.101461				T0-t0	numtic	average	numtic	Tx-tx	numtic	(Tx-tx)-(T0-t0)	numtic		numtic	average	stdev
Actin	t7	21.8968	22.1455	0.232229			t7&t0	4.51116	4.51116	4.65971	4.65971	2.79521	2.79521	-1.8645	-1.8645	3.64142	3.64142	4.37628	1.03925
Actin	t7	22.3568	22.1455	0.232229				4.80826	4.80826		4.65971	2.30606	2.30606	-2.35364	-2.35364	5.11114	5.11114
Actin	t7	22.1829	22.1455	0.232229							4.65971
Actin	t14	22.0253	22.0924	0.183616			t14&t0		4.51116	4.65971	4.65971	4.30154	4.30154	-0.358172	-0.358172	1.2818	1.2818	1.43615	0.141726
Actin	t14	22.3002	22.0924	0.183616					4.80826		4.65971	4.01777	4.01777	-0.641939	-0.641939	1.56043	1.56043
Actin	t14	21.9518	22.0924	0.183616							4.65971	4.1076	4.1076	-0.552106	-0.552106	1.46622	1.46622
Actin	t21	22.647	22.3828	0.303224			t21&t0		4.51116	4.65971	4.65971	0.354286	0.354286	-4.30542	-4.30542	19.7725	19.7725	16.7895	4.21855
Actin	t21	22.4496	22.3828	0.303224					4.80826		4.65971	0.872426	0.872426	-3.78728	-3.78728	13.8066	13.8066
Actin	t21	22.0517	22.3828	0.303224							4.65971
Actin	t28	22.0168	21.809	0.258849			t28&t0		4.51116	4.65971	4.65971	5.0234	5.0234	0.363688	0.363688	0.777175	0.777175	0.593819	0.166841
Actin	t28	21.8912	21.809	0.258849					4.80826		4.65971	5.51347	5.51347	0.853759	0.853759	0.553341	0.553341
Actin	t28	21.519	21.809	0.258849							4.65971	5.8087	5.8087	1.14899	1.14899	0.450941	0.450941
flc.517	t0	26.3271	26.4756	0.210086
flc.517	t0	26.6242	26.4756	0.210086
flc.517	t0
flc.517	t7	24.9407	24.6961	0.345876
flc.517	t7	24.4516	24.6961	0.345876
flc.517	t7
flc.517	t14	26.394	26.2347	0.145031
flc.517	t14	26.1102	26.2347	0.145031
flc.517	t14	26.2	26.2347	0.145031
flc.517	t21	22.737	22.9961	0.36638
flc.517	t21	23.2552	22.9961	0.36638
flc.517	t21
flc.517	t28	26.8324	27.2575	0.396659
flc.517	t28	27.3225	27.2575	0.396659
flc.517	t28	27.6177	27.2575	0.396659
