# Supplementary material for: Effects of low temperature on flowering and the expression of related genes in Loropetalum chinense var. rubrum
Source: Front Plant Sci. 2022 Nov 15;13:1000160. doi: 10.3389/fpls.2022.1000160 (PMC9705732; doi:10.3389/fpls.2022.1000160)
Supplement: Supplementary file 1 [file DataSheet_1.zip › gene_expression_data/flc_like_gene_expression/hzz_flc_T.xlsx]

## Sheet: flc517
	Well	Fluor	Target	Content	Sample	Biological Set Name	Cq	Cq Mean	Cq Std. Dev	Starting Quantity (SQ)	Log Starting Quantity	SQ Mean	SQ Std. Dev	Set Point	Well Note
	A01	SYBR	Actin	Unkn-01	t0		21.444	21.2448	0.174924					72
	A02	SYBR	Actin	Unkn-01	t0		21.1745	21.2448	0.174924					72
	A03	SYBR	Actin	Unkn-01	t0		21.116	21.2448	0.174924					72
	B01	SYBR	Actin	Unkn-05	t7		20.7449	20.7227	0.0291296					72
	B02	SYBR	Actin	Unkn-05	t7		20.7335	20.7227	0.0291296					72
	B03	SYBR	Actin	Unkn-05	t7		20.6897	20.7227	0.0291296					72			flc.517		▲Cq1				▲Cq2		▲▲Cq						相对表达量
	C01	SYBR	Actin	Unkn-09	t14		23.5962	23.5982	0.0407646					72					T0-t0	numtic	average	numtic	Tx-tx	numtic	(Tx-tx)-(T0-t0)	numtic		numtic	average	stdev
	C02	SYBR	Actin	Unkn-09	t14		23.6399	23.5982	0.0407646					72				t7&t0	10.8153	10.8153	11.0132	11.0132	12.9335	12.9335	1.92029	1.92029	0.264202	0.264202	0.291308	0.0383331	0.291±0.038
	C03	SYBR	Actin	Unkn-09	t14		23.5584	23.5982	0.0407646					72					10.9662	10.9662		11.0132	12.6642	12.6642	1.65103	1.65103	0.318413	0.318413
	D01	SYBR	Actin	Unkn-13	t21		23.5111	23.4506	0.191228					72					11.258	11.258		11.0132
	D02	SYBR	Actin	Unkn-13	t21		23.2364	23.4506	0.191228					72				t14&t0		10.8153		11.0132	7.08809	7.08809	-3.9251	-3.9251	15.1905	15.1905	13.8008	1.96531	13.801±1.965
	D03	SYBR	Actin	Unkn-13	t21		23.6042	23.4506	0.191228					72						10.9662		11.0132	7.37963	7.37963	-3.63356	-3.63356	12.4111	12.4111
	E01	SYBR	Actin	Unkn-17	t28		22.2897	22.3618	0.0861543					72						11.258		11.0132
	E02	SYBR	Actin	Unkn-17	t28		22.3385	22.3618	0.0861543					72				t21&t0		10.8153		11.0132	7.8276	7.8276	-3.18559	-3.18559	9.09824	9.09824	7.83382	1.78817	7.833±1.788
	E03	SYBR	Actin	Unkn-17	t28		22.4573	22.3618	0.0861543					72						10.9662		11.0132	8.29743	8.29743	-2.71576	-2.71576	6.56939	6.56939
																				11.258		11.0132
	A10	SYBR	flc.517	Unkn-04	t0		32.0602	32.258	0.225061					72				t28&t0		10.8153		11.0132	9.38289	9.38289	-1.6303	-1.6303	3.09578	3.09578	2.6411	0.643009	2.641±0.643
	A11	SYBR	flc.517	Unkn-04	t0		32.211	32.258	0.225061					72						10.9662		11.0132	9.88461	9.88461	-1.12857	-1.12857	2.18642	2.18642
	A12	SYBR	flc.517	Unkn-04	t0		32.5029	32.258	0.225061					72						11.258		11.0132	9.8578	9.8578	-1.15539	-1.15539	2.22745	2.22745
	B10	SYBR	flc.517	Unkn-08	t7		33.6562	33.5215	0.190394					72
	B11	SYBR	flc.517	Unkn-08	t7		33.3869	33.5215	0.190394					72
	B12	SYBR	flc.517	Unkn-08	t7									72
	C10	SYBR	flc.517	Unkn-12	t14		30.6863	30.832	0.206147					72
	C11	SYBR	flc.517	Unkn-12	t14		30.9778	30.832	0.206147					72
	C12	SYBR	flc.517	Unkn-12	t14									72
	D10	SYBR	flc.517	Unkn-16	t21		31.2782	31.5131	0.332219					72
	D11	SYBR	flc.517	Unkn-16	t21		31.748	31.5131	0.332219					72
	D12	SYBR	flc.517	Unkn-16	t21									72
	E10	SYBR	flc.517	Unkn-20	t28		31.7447	32.0703	0.28225					72
	E11	SYBR	flc.517	Unkn-20	t28		32.2465	32.0703	0.28225					72
	E12	SYBR	flc.517	Unkn-20	t28		32.2196	32.0703	0.28225					72
