# Supplementary material for: Effects of low temperature on flowering and the expression of related genes in Loropetalum chinense var. rubrum
Source: Front Plant Sci. 2022 Nov 15;13:1000160. doi: 10.3389/fpls.2022.1000160 (PMC9705732; doi:10.3389/fpls.2022.1000160)
Supplement: Supplementary file 1 [file DataSheet_1.zip › gene_expression_data/flc_like_gene_expression/xnxy_flc_CK.xlsx]

## Sheet: flc517
Target	Sample	Cq	Cq Mean	Cq Std. Dev	Starting Quantity (SQ)	Log Starting Quantity	SQ Mean	SQ Std. Dev	Set Point	Well Note
Actin	t0	23.1407	23.1736	0.0354717					72
Actin	t0	23.2112	23.1736	0.0354717					72
Actin	t0	23.1688	23.1736	0.0354717					72			flc.517		▲Cq1				▲Cq2		▲▲Cq						相对表达量
Actin	t7	22.9294	23.0217	0.111674					72					T0-t0	numtic	average	numtic	Tx-tx	numtic	(Tx-tx)-(T0-t0)	numtic		numtic	average	stdev
Actin	t7	22.9898	23.0217	0.111674					72				t7&t0	4.97633	4.97633	5.24692	5.24692	5.5438	5.5438	0.296879	0.296879	0.814011	0.814011	1.19258	0.348813	0.441±0.032
Actin	t7	23.1459	23.0217	0.111674					72					5.45303	5.45303		5.24692	4.66102	4.66102	-0.585894	-0.585894	1.50097	1.50097
Actin	t14	22.7181	22.8135	0.0898209					72					5.31139	5.31139		5.24692	4.91035	4.91035	-0.336564	-0.336564	1.26275	1.26275
Actin	t14	22.8964	22.8135	0.0898209					72				t14&t0		4.97633	5.24692	5.24692	0.671837	0.671837	-4.57508	-4.57508	23.8362	23.8362	30.7422	5.98163	7.747±0.461
Actin	t14	22.826	22.8135	0.0898209					72						5.45303		5.24692	0.147065	0.147065	-5.09985	-5.09985	34.2932	34.2932
Actin	t21	23.1463	22.985	0.216385					72						5.31139		5.24692	0.155332	0.155332	-5.09158	-5.09158	34.0973	34.0973
Actin	t21	23.0697	22.985	0.216385					72				t21&t0		4.97633	5.24692	5.24692	2.88628	2.88628	-2.36064	-2.36064	5.13597	5.13597	4.66601	0.445514	1.081±0.241
Actin	t21	22.7391	22.985	0.216385					72						5.45303		5.24692	3.04145	3.04145	-2.20547	-2.20547	4.61223	4.61223
Actin	t28	22.0079	21.8556	0.227497					72						5.31139		5.24692	3.15951	3.15951	-2.0874	-2.0874	4.24983	4.24983
Actin	t28	21.9649	21.8556	0.227497					72				t28&t0		4.97633	5.24692	5.24692	3.51846	3.51846	-1.72846	-1.72846	3.31373	3.31373	2.56962	0.721665	2.493±0.169
Actin	t28	21.5941	21.8556	0.227497					72						5.45303		5.24692	4.34178	4.34178	-0.905136	-0.905136	1.87272	1.87272
															5.31139		5.24692	3.91212	3.91212	-1.3348	-1.3348	2.5224	2.5224
flc.517	t0	28.1499	28.4205	0.244801					72
flc.517	t0	28.6266	28.4205	0.244801					72
flc.517	t0	28.485	28.4205	0.244801					72
flc.517	t7	28.5655	28.0601	0.455101					72
flc.517	t7	27.6827	28.0601	0.455101					72
flc.517	t7	27.932	28.0601	0.455101					72
flc.517	t14	23.4854	23.1383	0.300619					72
flc.517	t14	22.9606	23.1383	0.300619					72
flc.517	t14	22.9688	23.1383	0.300619					72
flc.517	t21	25.8713	26.0141	0.137036					72
flc.517	t21	26.0265	26.0141	0.137036					72
flc.517	t21	26.1445	26.0141	0.137036					72
flc.517	t28	25.3741	25.7797	0.411792
flc.517	t28	26.1974	25.7797	0.411792
flc.517	t28	25.7677	25.7797	0.411792
