# Supplementary material for: Effects of low temperature on flowering and the expression of related genes in Loropetalum chinense var. rubrum
Source: Front Plant Sci. 2022 Nov 15;13:1000160. doi: 10.3389/fpls.2022.1000160 (PMC9705732; doi:10.3389/fpls.2022.1000160)
Supplement: Supplementary file 1 [file DataSheet_1.zip › gene_expression_data/flc_like_gene_expression/xnxy_flc_T.xlsx]

## Sheet: flc517
Target	Content	Sample	Biological Set Name	Cq	Cq Mean	Cq Std. Dev
Actin	Unkn-01	t0		19.9351	19.9094	0.072779
Actin	Unkn-01	t0		19.8273	19.9094	0.072779
Actin	Unkn-01	t0		19.9659	19.9094	0.072779
Actin	Unkn-05	t7		20.1608	20.1818	0.0248908
Actin	Unkn-05	t7		20.1754	20.1818	0.0248908
Actin	Unkn-05	t7		20.2093	20.1818	0.0248908
Actin	Unkn-09	t14		20.1699	20.0236	0.126906		FLC.517		▲Cq1				▲Cq2		▲▲Cq						相对表达量
Actin	Unkn-09	t14		19.944	20.0236	0.126906				T0-t0	numtic	average	numtic	Tx-tx	numtic	(Tx-tx)-(T0-t0)	numtic		numtic	average	stdev
Actin	Unkn-09	t14		19.9568	20.0236	0.126906			t7&t0	11.8527	11.8527	12.0523	12.0523	10.0071	10.0071	-2.0452	-2.0452	4.12731	4.12731	5.03735	1.29792	5.037±1.298
Actin	Unkn-13	t21		20.3144	20.2057	0.0995869				12.2519	12.2519		12.0523	9.34664	9.34664	-2.70567	-2.70567	6.52361	6.52361
Actin	Unkn-13	t21		20.1188	20.2057	0.0995869							12.0523	9.8949	9.8949	-2.15741	-2.15741	4.46113	4.46113
Actin	Unkn-13	t21		20.1839	20.2057	0.0995869			t14&t0		11.8527		12.0523	12.1646	12.1646	0.112261	0.112261	0.925137	0.925137	0.851098	0.104707	0.851±0.105
Actin	Unkn-17	t28		20.0787	19.9935	0.119663					12.2519		12.0523	12.4162	12.4162	0.363904	0.363904	0.777059	0.777059
Actin	Unkn-17	t28		20.0452	19.9935	0.119663							12.0523
Actin	Unkn-17	t28		19.8567	19.9935	0.119663			t21&t0		11.8527		12.0523	12.0226	12.0226	-0.029757	-0.029757	1.02084	1.02084	1.19652	0.248453	1.197±0.248
											12.2519		12.0523	11.5958	11.5958	-0.456496	-0.456496	1.37221	1.37221
flc.517	Unkn-04	t0		31.7621	31.9617	0.282257							12.0523
flc.517	Unkn-04	t0		32.1613	31.9617	0.282257			t28&t0		11.8527		12.0523	13.5677	13.5677	1.51539	1.51539	0.349802	0.349802	0.444903	0.134493	0.445±0.134
flc.517	Unkn-04	t0									12.2519		12.0523	12.9413	12.9413	0.888958	0.888958	0.540004	0.540004
flc.517	Unkn-08	t7		30.189	29.9314	0.353413							12.0523
flc.517	Unkn-08	t7		29.5285	29.9314	0.353413
flc.517	Unkn-08	t7		30.0767	29.9314	0.353413
flc.517	Unkn-12	t14		32.1881	32.3139	0.177939
flc.517	Unkn-12	t14		32.4398	32.3139	0.177939
flc.517	Unkn-12	t14
flc.517	Unkn-16	t21		32.2283	32.0149	0.30175
flc.517	Unkn-16	t21		31.8015	32.0149	0.30175
flc.517	Unkn-16	t21
flc.517	Unkn-20	t28		33.5612	33.248	0.442953
flc.517	Unkn-20	t28		32.9348	33.248	0.442953
flc.517	Unkn-20	t28
