# Supplementary material for: Effects of low temperature on flowering and the expression of related genes in Loropetalum chinense var. rubrum
Source: Front Plant Sci. 2022 Nov 15;13:1000160. doi: 10.3389/fpls.2022.1000160 (PMC9705732; doi:10.3389/fpls.2022.1000160)
Supplement: Supplementary file 1 [file DataSheet_1.zip › gene_expression_data/ft_like_gene_expression/hzz_ft_CK.xlsx]

## Sheet: ft326
Target	Sample	Cq	Cq Mean	Cq Std. Dev
Actin	t0	22.1325	22.2067	0.0724199
Actin	t0	22.2104	22.2067	0.0724199		ft.326		▲Cq1				▲Cq2		▲▲Cq						相对表达量
Actin	t0	22.2772	22.2067	0.0724199				T0-t0	numtic	average	numtic	Tx-tx	numtic	(Tx-tx)-(T0-t0)	numtic		numtic	average	stdev
Actin	t7	22.3169	22.2945	0.0316991			t7&t0	-2.42997	-2.42997	-2.16455	-2.16455	4.48405	4.48405	6.6486	6.6486	0.00996719	0.00996719	0.0116035	0.00231057
Actin	t7	22.2721	22.2945	0.0316991				-2.04179	-2.04179		-2.16455	4.39571	4.39571	6.56025	6.56025	0.0105966	0.0105966
Actin	t7		22.2945	0.0316991				-2.02188	-2.02188		-2.16455	3.96869	3.96869	6.13323	6.13323	0.0142466	0.0142466
Actin	t14	22.3645	22.2815	0.117373			t14&t0		-2.42997	-2.16455	-2.16455	5.07743	5.07743	7.24197	7.24197	0.00660615	0.00660615	0.00497751	0.00148877
Actin	t14	22.1985	22.2815	0.117373					-2.04179		-2.16455	5.91893	5.91893	8.08347	8.08347	0.00368666	0.00368666
Actin	t14		22.2815	0.117373					-2.02188		-2.16455	5.5872	5.5872	7.75174	7.75174	0.00463974	0.00463974
Actin	t21	22.1141	21.9142	0.173547			t21&t0		-2.42997	-2.16455	-2.16455	2.72549	2.72549	4.89003	4.89003	0.0337251	0.0337251	0.0324433	0.00119984
Actin	t21	21.8272	21.9142	0.173547					-2.04179		-2.16455	2.83098	2.83098	4.99552	4.99552	0.0313471	0.0313471
Actin	t21	21.8014	21.9142	0.173547					-2.02188		-2.16455	2.78967	2.78967	4.95421	4.95421	0.0322577	0.0322577
Actin	t28	22.5379	22.4171	0.120654			t28&t0		-2.42997	-2.16455	-2.16455	3.04506	3.04506	5.2096	5.2096	0.0270243	0.0270243	0.0300962	0.00415481
Actin	t28	22.4169	22.4171	0.120654					-2.04179		-2.16455	2.97135	2.97135	5.1359	5.1359	0.0284407	0.0284407
Actin	t28	22.2965	22.4171	0.120654					-2.02188		-2.16455	2.67925	2.67925	4.84379	4.84379	0.0348235	0.0348235
ft.326	t0	19.7768	20.0422	0.230081
ft.326	t0	20.1649	20.0422	0.230081
ft.326	t0	20.1849	20.0422	0.230081
ft.326	t7	26.7786	26.5773	0.275605
ft.326	t7	26.6902	26.5773	0.275605
ft.326	t7	26.2632	26.5773	0.275605
ft.326	t14	27.359	27.8094	0.423876
ft.326	t14	28.2005	27.8094	0.423876
ft.326	t14	27.8687	27.8094	0.423876
ft.326	t21	24.6397	24.6963	0.0531579
ft.326	t21	24.7452	24.6963	0.0531579
ft.326	t21	24.7039	24.6963	0.0531579
ft.326	t28	25.4622	25.3157	0.193464
ft.326	t28	25.3885	25.3157	0.193464
ft.326	t28	25.0964	25.3157	0.193464

## Sheet: ft660
Target	Sample	Cq	Cq Mean	Cq Std. Dev
Actin	t0	21.3642	21.3649	0.0665152
Actin	t0	21.4317	21.3649	0.0665152		ft.660		▲Cq1				▲Cq2		▲▲Cq						相对表达量
Actin	t0	21.2987	21.3649	0.0665152				T0-t0	numtic	average	numtic	Tx-tx	numtic	(Tx-tx)-(T0-t0)	numtic		numtic	average	stdev
Actin	t7	21.5143	21.3949	0.124689			t7&t0	8.3071	8.3071	8.55399	8.55399	9.65647	9.65647	1.10248	1.10248	0.465714	0.465714	0.569956	0.0904391
Actin	t7	21.2655	21.3949	0.124689				8.80088	8.80088		8.55399	9.25145	9.25145	0.697464	0.697464	0.616655	0.616655
Actin	t7	21.4049	21.3949	0.124689							8.55399	9.2263	9.2263	0.672313	0.672313	0.6275	0.6275
Actin	t14	21.5583	21.5753	0.0342211			t14&t0		8.3071	8.55399	8.55399	6.84953	6.84953	-1.70446	-1.70446	3.25907	3.25907	3.54963	0.410918
Actin	t14	21.6147	21.5753	0.0342211					8.80088		8.55399	6.61281	6.61281	-1.94118	-1.94118	3.84019	3.84019
Actin	t14	21.5529	21.5753	0.0342211							8.55399
Actin	t21	21.3884	21.3928	0.148147			t21&t0		8.3071	8.55399	8.55399	5.73681	5.73681	-2.81718	-2.81718	7.04784	7.04784	5.82779	1.52637
Actin	t21	21.5431	21.3928	0.148147					8.80088		8.55399	6.51267	6.51267	-2.04132	-2.04132	4.11621	4.11621
Actin	t21	21.2469	21.3928	0.148147							8.55399	5.89422	5.89422	-2.65977	-2.65977	6.31933	6.31933
Actin	t28	21.3778	21.2019	0.163069			t28&t0		8.3071	8.55399	8.55399	6.44036	6.44036	-2.11363	-2.11363	4.32777	4.32777	5.47469	1.09541
Actin	t28	21.1723	21.2019	0.163069					8.80088		8.55399	5.85132	5.85132	-2.70267	-2.70267	6.51006	6.51006
Actin	t28	21.0557	21.2019	0.163069							8.55399	6.07211	6.07211	-2.48188	-2.48188	5.58624	5.58624
ft.660	t0	29.672	29.9189	0.349158
ft.660	t0	30.1658	29.9189	0.349158
ft.660	t0
ft.660	t7	31.0514	30.773	0.241426
ft.660	t7	30.6464	30.773	0.241426
ft.660	t7	30.6212	30.773	0.241426
ft.660	t14	28.4248	28.3065	0.167386
ft.660	t14	28.1881	28.3065	0.167386
ft.660	t14
ft.660	t21	27.1296	27.4407	0.410127
ft.660	t21	27.9055	27.4407	0.410127
ft.660	t21	27.287	27.4407	0.410127
ft.660	t28	27.6423	27.3232	0.297583
ft.660	t28	27.0532	27.3232	0.297583
ft.660	t28	27.274	27.3232	0.297583
