# Supplementary material for: Effects of low temperature on flowering and the expression of related genes in Loropetalum chinense var. rubrum
Source: Front Plant Sci. 2022 Nov 15;13:1000160. doi: 10.3389/fpls.2022.1000160 (PMC9705732; doi:10.3389/fpls.2022.1000160)
Supplement: Supplementary file 1 [file DataSheet_1.zip › gene_expression_data/ft_like_gene_expression/hzz_ft_T.xlsx]

## Sheet: ft326
	Well	Fluor	Target	Content	Sample	Cq	Cq Mean	Cq Std. Dev	Starting Quantity (SQ)	Log Starting Quantity	SQ Mean	SQ Std. Dev	Set Point
	A01	SYBR	Actin	Unkn-01	t0	21.444	21.2448	0.174924					72
	A02	SYBR	Actin	Unkn-01	t0	21.1745	21.2448	0.174924					72
	A03	SYBR	Actin	Unkn-01	t0	21.116	21.2448	0.174924					72
	B01	SYBR	Actin	Unkn-05	t7	20.7449	20.7227	0.0291296					72
	B02	SYBR	Actin	Unkn-05	t7	20.7335	20.7227	0.0291296					72		ft.326		▲Cq1				▲Cq2		▲▲Cq						相对表达量
	B03	SYBR	Actin	Unkn-05	t7	20.6897	20.7227	0.0291296					72				T0-t0	numtic	average	numtic	Tx-tx	numtic	(Tx-tx)-(T0-t0)	numtic		numtic	average	stdev
	C01	SYBR	Actin	Unkn-09	t14	23.5962	23.5982	0.0407646					72			t7&t0	4.07375	4.07375	4.02725	4.02725	4.57385	4.57385	0.546599	0.546599	0.684632	0.684632	0.727697	0.0640141	0.728±0.064
	C02	SYBR	Actin	Unkn-09	t14	23.6399	23.5982	0.0407646					72				4.03411	4.03411		4.02725	4.34691	4.34691	0.319663	0.319663	0.801257	0.801257
	C03	SYBR	Actin	Unkn-09	t14	23.5584	23.5982	0.0407646					72				3.97389	3.97389		4.02725	4.5476	4.5476	0.520351	0.520351	0.697202	0.697202
	D01	SYBR	Actin	Unkn-13	t21	23.5111	23.4506	0.191228					72			t14&t0		4.07375		4.02725	1.84056	1.84056	-2.18669	-2.18669	4.5526	4.5526	4.40391	0.210291	4.404±0.210
	D02	SYBR	Actin	Unkn-13	t21	23.2364	23.4506	0.191228					72					4.03411		4.02725	1.93802	1.93802	-2.08923	-2.08923	4.25521	4.25521
	D03	SYBR	Actin	Unkn-13	t21	23.6042	23.4506	0.191228					72					3.97389		4.02725	1.95294	1.95294	-2.07431	-2.07431	4.21144	4.21144
	E01	SYBR	Actin	Unkn-17	t28	22.2897	22.3618	0.0861543					72			t21&t0		4.07375		4.02725	1.60537	1.60537	-2.42188	-2.42188	5.35867	5.35867	5.27582	0.117167	5.276±0.117
	E02	SYBR	Actin	Unkn-17	t28	22.3385	22.3618	0.0861543					72					4.03411		4.02725	1.65069	1.65069	-2.37656	-2.37656	5.19297	5.19297
	E03	SYBR	Actin	Unkn-17	t28	22.4573	22.3618	0.0861543					72					3.97389		4.02725	1.92511	1.92511	-2.10214	-2.10214	4.29347	4.29347
																t28&t0		4.07375		4.02725	2.64252	2.64252	-1.38473	-1.38473	2.61123	2.61123	2.56053	0.0716958	2.561±0.072
	F07	SYBR	ft.326	Unkn-23	t0	25.3186	25.2721	0.0502796					72					4.03411		4.02725	2.69966	2.69966	-1.32759	-1.32759	2.50984	2.50984
	F08	SYBR	ft.326	Unkn-23	t0	25.2789	25.2721	0.0502796					72					3.97389		4.02725	2.80777	2.80777	-1.21948	-1.21948	2.32863	2.32863
	F09	SYBR	ft.326	Unkn-23	t0	25.2187	25.2721	0.0502796					72
	F10	SYBR	ft.326	Unkn-24	t21	25.056	25.1776	0.173007					72
	F11	SYBR	ft.326	Unkn-24	t21	25.1013	25.1776	0.173007					72
	F12	SYBR	ft.326	Unkn-24	t21	25.3757	25.1776	0.173007					72
	G07	SYBR	ft.326	Unkn-27	t7	25.2965	25.2121	0.12414					72
	G08	SYBR	ft.326	Unkn-27	t7	25.0696	25.2121	0.12414					72
	G09	SYBR	ft.326	Unkn-27	t7	25.2703	25.2121	0.12414					72
	G10	SYBR	ft.326	Unkn-28	t28	25.0044	25.0785	0.0839246					72
	G11	SYBR	ft.326	Unkn-28	t28	25.0615	25.0785	0.0839246					72
	G12	SYBR	ft.326	Unkn-28	t28	25.1696	25.0785	0.0839246					72
	H07	SYBR	ft.326	Unkn-31	t14	25.4387	25.5087	0.0610331					72
	H08	SYBR	ft.326	Unkn-31	t14	25.5362	25.5087	0.0610331					72
	H09	SYBR	ft.326	Unkn-31	t14	25.5511	25.5087	0.0610331					72

## Sheet: ft660
	Well	Fluor	Target	Content	Sample	Biological Set Name	Cq	Cq Mean	Cq Std. Dev	Starting Quantity (SQ)	Log Starting Quantity	SQ Mean	SQ Std. Dev	Set Point	Well Note
	A01	SYBR	Actin	Unkn-01	t0		22.08	21.8806	0.17454					72
	A02	SYBR	Actin	Unkn-01	t0		21.7557	21.8806	0.17454					72
	A03	SYBR	Actin	Unkn-01	t0		21.8061	21.8806	0.17454					72
	B01	SYBR	Actin	Unkn-05	t7		23.0713	22.9067	0.149963					72			ft.660		▲Cq1				▲Cq2		▲▲Cq						相对表达量
	B02	SYBR	Actin	Unkn-05	t7		22.7777	22.9067	0.149963					72					T0-t0	numtic	average	numtic	Tx-tx	numtic	(Tx-tx)-(T0-t0)	numtic		numtic	average	stdev
	B03	SYBR	Actin	Unkn-05	t7		22.8711	22.9067	0.149963					72				t7&t0	8.89588	8.89588	9.14232	9.14232	7.2097	7.2097	-1.93262	-1.93262	3.81748	3.81748	3.70746	0.477447	3.707±0.477
	C01	SYBR	Actin	Unkn-09	t14		23.1652	23.3263	0.227891					72					9.39429	9.39429		9.14232	7.47121	7.47121	-1.67111	-1.67111	3.1846	3.1846
	C02	SYBR	Actin	Unkn-09	t14		23.4874	23.3263	0.227891					72					9.13679	9.13679		9.14232	7.09958	7.09958	-2.04274	-2.04274	4.12029	4.12029
	C03	SYBR	Actin	Unkn-09	t14			23.3263						72				t14&t0		8.89588		9.14232	6.85051	6.85051	-2.29181	-2.29181	4.89669	4.89669	5.64982	1.06508	5.650±1.065
	D01	SYBR	Actin	Unkn-13	t21		23.1917	23.3535	0.228765					72						9.39429		9.14232	6.46358	6.46358	-2.67874	-2.67874	6.40294	6.40294
	D02	SYBR	Actin	Unkn-13	t21		23.5152	23.3535	0.228765					72						9.13679		9.14232	6.67795	6.67795	-2.46437	-2.46437	5.51884	5.51884
	D03	SYBR	Actin	Unkn-13	t21			23.3535						72				t21&t0		8.89588		9.14232	6.78712	6.78712	-2.3552	-2.3552	5.11664	5.11664	6.00377	1.25459	6.004±1.255
	E01	SYBR	Actin	Unkn-17	t28		23.5808	23.8248	0.25368					72						9.39429		9.14232	6.35763	6.35763	-2.78469	-2.78469	6.8909	6.8909
	E02	SYBR	Actin	Unkn-17	t28		23.8063	23.8248	0.25368					72						9.13679		9.14232	6.36305	6.36305	-2.77927	-2.77927	6.86506	6.86506
	E03	SYBR	Actin	Unkn-17	t28		24.0872	23.8248	0.25368					72				t28&t0		8.89588		9.14232	6.36249	6.36249	-2.77983	-2.77983	6.8677	6.8677	6.49761	0.52338	6.498±0.523
																				9.39429		9.14232	6.52702	6.52702	-2.6153	-2.6153	6.12752	6.12752
	A07	SYBR	ft.660	Unkn-03	t0		30.7765	31.0229	0.249255					72						9.13679		9.14232	6.46906	6.46906	-2.67326	-2.67326	6.37869	6.37869
	A08	SYBR	ft.660	Unkn-03	t0		31.2749	31.0229	0.249255					72
	A09	SYBR	ft.660	Unkn-03	t0		31.0174	31.0229	0.249255					72
	B07	SYBR	ft.660	Unkn-07	t7		30.1164	30.1669	0.190886					72
	B08	SYBR	ft.660	Unkn-07	t7		30.3779	30.1669	0.190886					72
	B09	SYBR	ft.660	Unkn-07	t7		30.0063	30.1669	0.190886					72
	C07	SYBR	ft.660	Unkn-11	t14		30.1768	29.9903	0.19384					72
	C08	SYBR	ft.660	Unkn-11	t14		29.7899	29.9903	0.19384					72
	C09	SYBR	ft.660	Unkn-11	t14		30.0042	29.9903	0.19384					72
	D07	SYBR	ft.660	Unkn-15	t21		30.1406	29.8561	0.24642					72
	D08	SYBR	ft.660	Unkn-15	t21		29.7111	29.8561	0.24642					72
	D09	SYBR	ft.660	Unkn-15	t21		29.7165	29.8561	0.24642					72
	E07	SYBR	ft.660	Unkn-19	t28		30.1872	30.2776	0.0834492					72
	E08	SYBR	ft.660	Unkn-19	t28		30.3518	30.2776	0.0834492					72
	E09	SYBR	ft.660	Unkn-19	t28		30.2938	30.2776	0.0834492					72
