# Supplementary material for: Effects of low temperature on flowering and the expression of related genes in Loropetalum chinense var. rubrum
Source: Front Plant Sci. 2022 Nov 15;13:1000160. doi: 10.3389/fpls.2022.1000160 (PMC9705732; doi:10.3389/fpls.2022.1000160)
Supplement: Supplementary file 1 [file DataSheet_1.zip › gene_expression_data/ft_like_gene_expression/xnxy_ft_CK.xlsx]

## Sheet: ft326
Target	Sample	Cq	Cq Mean	Cq Std. Dev	Starting Quantity (SQ)	Log Starting Quantity	SQ Mean	SQ Std. Dev	Set Point
Actin	t0	22.0647	22.0125	0.0920358					72
Actin	t0	21.9062	22.0125	0.0920358					72
Actin	t0	22.0665	22.0125	0.0920358					72		ft.326		▲Cq1				▲Cq2		▲▲Cq						相对表达量
Actin	t7	22.045	22.2599	0.303877					72				T0-t0	numtic	average	numtic	Tx-tx	numtic	(Tx-tx)-(T0-t0)	numtic		numtic	average	stdev
Actin	t7	22.4748	22.2599	0.303877					72			t7&t0	7.24669	7.24669	7.64586	7.64586	5.20896	5.20896	-2.4369	-2.4369	5.41478	5.41478	5.63087	0.516028
Actin	t7		22.2599	0.303877					72				7.86899	7.86899		7.64586	5.00899	5.00899	-2.63687	-2.63687	6.21982	6.21982
Actin	t14	22.7045	22.5719	0.215456					72				7.8219	7.8219		7.64586	5.25134	5.25134	-2.39452	-2.39452	5.25802	5.25802
Actin	t14	22.6878	22.5719	0.215456					72			t14&t0		7.24669	7.64586	7.64586	8.02591	8.02591	0.380054	0.380054	0.768409	0.768409	0.932526	0.232097
Actin	t14	22.3233	22.5719	0.215456					72					7.86899		7.64586	7.51276	7.51276	-0.133095	-0.133095	1.09664	1.09664
Actin	t21	22.3644	22.3353	0.152662					72					7.8219		7.64586
Actin	t21	22.1702	22.3353	0.152662					72			t21&t0		7.24669	7.64586	7.64586	6.82208	6.82208	-0.823782	-0.823782	1.77004	1.77004	1.64209	0.180954
Actin	t21	22.4714	22.3353	0.152662					72					7.86899		7.64586	7.04737	7.04737	-0.598491	-0.598491	1.51413	1.51413
Actin	t28	22.5521	22.4251	0.13739					72					7.8219		7.64586
Actin	t28	22.444	22.4251	0.13739					72			t28&t0		7.24669	7.64586	7.64586	6.68055	6.68055	-0.965309	-0.965309	1.95248	1.95248	1.9953	0.0372166
Actin	t28	22.2793	22.4251	0.13739					72					7.86899		7.64586	6.63157	6.63157	-1.01429	-1.01429	2.01991	2.01991
														7.8219		7.64586	6.63616	6.63616	-1.0097	-1.0097	2.01349	2.01349
ft.326	t0	29.2592	29.6583	0.346491					72
ft.326	t0	29.8815	29.6583	0.346491					72
ft.326	t0	29.8344	29.6583	0.346491					72
ft.326	t7	27.4689	27.4163	0.129434					72
ft.326	t7	27.2689	27.4163	0.129434					72
ft.326	t7	27.5112	27.4163	0.129434					72
ft.326	t14	30.5978	30.3412	0.362851					72
ft.326	t14	30.0846	30.3412	0.362851					72
ft.326	t14								72
ft.326	t21	29.1574	29.27	0.159305					72
ft.326	t21	29.3827	29.27	0.159305					72
ft.326	t21								72
ft.326	t28	29.1057	29.0746	0.0270526					72
ft.326	t28	29.0567	29.0746	0.0270526					72
ft.326	t28	29.0613	29.0746	0.0270526					72

## Sheet: ft660
Target	Sample	Cq	Cq Mean	Cq Std. Dev
Actin	t0	21.7109	21.7054	0.101066
Actin	t0	21.8036	21.7054	0.101066		ft.660		▲Cq1				▲Cq2		▲▲Cq						相对表达量
Actin	t0	21.6017	21.7054	0.101066				T0-t0	numtic	average	numtic	Tx-tx	numtic	(Tx-tx)-(T0-t0)	numtic		numtic	average	stdev
Actin	t7	22.0282	22.0836	0.257842			t7&t0	12.658	12.658	12.2923	12.2923	13.4249	13.4249	1.13254	1.13254	0.456111	0.456111	0.419947	0.0511439
Actin	t7	21.858	22.0836	0.257842				12.0836	12.0836		12.2923	13.674	13.674	1.38164	1.38164	0.383783	0.383783
Actin	t7	22.3646	22.0836	0.257842				12.1354	12.1354		12.2923
Actin	t14	22.3767	22.3801	0.0301945			t14&t0		12.658	12.2923	12.2923	12.5489	12.5489	0.256599	0.256599	0.837059	0.837059	0.724052	0.159816
Actin	t14	22.3517	22.3801	0.0301945					12.0836		12.2923	13.003	13.003	0.71065	0.71065	0.611045	0.611045
Actin	t14	22.4118	22.3801	0.0301945					12.1354		12.2923
Actin	t21	20.826	20.9303	0.147587			t21&t0		12.658	12.2923	12.2923	15.0894	15.0894	2.79706	2.79706	0.14388	0.14388	0.112337	0.0280018
Actin	t21	21.0347	20.9303	0.147587					12.0836		12.2923	15.5756	15.5756	3.28324	3.28324	0.102718	0.102718
Actin	t21		20.9303	0.147587					12.1354		12.2923	15.7597	15.7597	3.46734	3.46734	0.0904121	0.0904121
Actin	t28	21.6686	21.7298	0.098302			t28&t0		12.658	12.2923	12.2923	13.8402	13.8402	1.54789	1.54789	0.34201	0.34201	0.379641	0.0532182
Actin	t28	21.6776	21.7298	0.098302					12.0836		12.2923	13.5533	13.5533	1.26094	1.26094	0.417272	0.417272
Actin	t28	21.8432	21.7298	0.098302					12.1354		12.2923
ft.660	t0	34.3634	33.9977	0.317738
ft.660	t0	33.789	33.9977	0.317738
ft.660	t0	33.8408	33.9977	0.317738
ft.660	t7	35.5085	35.633	0.176137
ft.660	t7	35.7576	35.633	0.176137
ft.660	t7
ft.660	t14	34.929	35.156	0.321062
ft.660	t14	35.3831	35.156	0.321062
ft.660	t14
ft.660	t21	36.0197	36.4052	0.346299
ft.660	t21	36.5059	36.4052	0.346299
ft.660	t21	36.69	36.4052	0.346299
ft.660	t28	35.57	35.4265	0.202904
ft.660	t28	35.2831	35.4265	0.202904
ft.660	t28
