# Supplementary material for: Effects of low temperature on flowering and the expression of related genes in Loropetalum chinense var. rubrum
Source: Front Plant Sci. 2022 Nov 15;13:1000160. doi: 10.3389/fpls.2022.1000160 (PMC9705732; doi:10.3389/fpls.2022.1000160)
Supplement: Supplementary file 1 [file DataSheet_1.zip › gene_expression_data/ft_like_gene_expression/xnxy_ft_T.xlsx]

## Sheet: ft326
Target	Content	Sample	Biological Set Name	Cq	Cq Mean	Cq Std. Dev
Actin	Unkn-01	t0		19.9351	19.9094	0.072779
Actin	Unkn-01	t0		19.8273	19.9094	0.072779
Actin	Unkn-01	t0		19.9659	19.9094	0.072779		FT.326		▲Cq1				▲Cq2		▲▲Cq						相对表达量
Actin	Unkn-05	t7		20.1608	20.1818	0.0248908				T0-t0	numtic	average	numtic	Tx-tx	numtic	(Tx-tx)-(T0-t0)	numtic		numtic	average	stdev
Actin	Unkn-05	t7		20.1754	20.1818	0.0248908			t7&t0	5.59223	5.59223	5.52928	5.52928	4.49838	4.49838	-1.0309	-1.0309	2.0433	2.0433	1.96592	0.06777	1.966±0.068
Actin	Unkn-05	t7		20.2093	20.1818	0.0248908				5.46849	5.46849		5.52928	4.57522	4.57522	-0.954059	-0.954059	1.93732	1.93732
Actin	Unkn-09	t14		20.1699	20.0236	0.126906				5.52712	5.52712		5.52928	4.59032	4.59032	-0.938954	-0.938954	1.91714	1.91714
Actin	Unkn-09	t14		19.944	20.0236	0.126906			t14&t0		5.59223		5.52928	4.1613	4.1613	-1.36798	-1.36798	2.58109	2.58109	2.63614	0.0778541	2.636±0.078
Actin	Unkn-09	t14		19.9568	20.0236	0.126906					5.46849		5.52928	4.10103	4.10103	-1.42825	-1.42825	2.69119	2.69119
Actin	Unkn-13	t21		20.3144	20.2057	0.0995869					5.52712		5.52928	4.2292	4.2292	-1.30008	-1.30008	2.46243	2.46243
Actin	Unkn-13	t21		20.1188	20.2057	0.0995869			t21&t0		5.59223		5.52928	4.34204	4.34204	-1.18724	-1.18724	2.27717	2.27717	2.5248	0.3502	2.525±0.350
Actin	Unkn-13	t21		20.1839	20.2057	0.0995869					5.46849		5.52928	4.05813	4.05813	-1.47115	-1.47115	2.77243	2.77243
Actin	Unkn-17	t28		20.0787	19.9935	0.119663					5.52712		5.52928	4.39534	4.39534	-1.13394	-1.13394	2.19457	2.19457
Actin	Unkn-17	t28		20.0452	19.9935	0.119663			t28&t0		5.59223		5.52928	5.2553	5.2553	-0.273977	-0.273977	1.20914	1.20914	1.26467	0.0785385	1.265±0.079
Actin	Unkn-17	t28		19.8567	19.9935	0.119663					5.46849		5.52928	5.12851	5.12851	-0.400764	-0.400764	1.32021	1.32021
											5.52712		5.52928	5.37446	5.37446	-0.154819	-0.154819	1.11328	1.11328
ft.326	Unkn-23	t0		25.5016	25.4387	0.0618961
ft.326	Unkn-23	t0		25.3779	25.4387	0.0618961
ft.326	Unkn-23	t0		25.4365	25.4387	0.0618961
ft.326	Unkn-24	t21		24.5477	24.4709	0.181272
ft.326	Unkn-24	t21		24.2638	24.4709	0.181272
ft.326	Unkn-24	t21		24.601	24.4709	0.181272
ft.326	Unkn-27	t7		24.6802	24.7365	0.049307
ft.326	Unkn-27	t7		24.7571	24.7365	0.049307
ft.326	Unkn-27	t7		24.7722	24.7365	0.049307
ft.326	Unkn-28	t28		25.2488	25.2463	0.122992
ft.326	Unkn-28	t28		25.122	25.2463	0.122992
ft.326	Unkn-28	t28		25.368	25.2463	0.122992
ft.326	Unkn-31	t14		24.1848	24.1874	0.0641212
ft.326	Unkn-31	t14		24.1246	24.1874	0.0641212
ft.326	Unkn-31	t14		24.2527	24.1874	0.0641212

## Sheet: ft660
Target	Content	Sample	Biological Set Name	Cq	Cq Mean	Cq Std. Dev
Actin	Unkn-01	t0		20.5603	20.5249	0.0315219
Actin	Unkn-01	t0		20.4998	20.5249	0.0315219		FT.660		▲Cq1				▲Cq2		▲▲Cq						相对表达量
Actin	Unkn-01	t0		20.5145	20.5249	0.0315219				T0-t0	numtic	average	numtic	Tx-tx	numtic	(Tx-tx)-(T0-t0)	numtic		numtic	average	stdev
Actin	Unkn-05	t7		19.774	20.1475	0.336005			t7&t0	11.6509	11.6509	11.9159	11.9159	9.71509	9.71509	-2.2008	-2.2008	4.59733	4.59733	4.70097	0.107952	4.701±0.108
Actin	Unkn-05	t7		20.4252	20.1475	0.336005				12.3108	12.3108		11.9159	9.64902	9.64902	-2.26687	-2.26687	4.81277	4.81277
Actin	Unkn-05	t7		20.2432	20.1475	0.336005				11.786	11.786		11.9159	9.68543	9.68543	-2.23045	-2.23045	4.69282	4.69282
Actin	Unkn-09	t14		20.4044	20.2786	0.109327			t14&t0		11.6509		11.9159	8.39129	8.39129	-3.5246	-3.5246	11.5082	11.5082	12.9127	1.9862	12.913±1.986
Actin	Unkn-09	t14		20.224	20.2786	0.109327					12.3108		11.9159	8.07621	8.07621	-3.83967	-3.83967	14.3172	14.3172
Actin	Unkn-09	t14		20.2072	20.2786	0.109327					11.786		11.9159	8.22886	8.22886	-3.68703	-3.68703	12.8797	12.8797
Actin	Unkn-13	t21		20.2098	20.0948	0.101276			t21&t0		11.6509		11.9159	11.0009	11.0009	-0.914965	-0.914965	1.88552	1.88552	1.81059	0.10597	1.811±0.106
Actin	Unkn-13	t21		20.0554	20.0948	0.101276					12.3108		11.9159	11.1204	11.1204	-0.795484	-0.795484	1.73566	1.73566
Actin	Unkn-13	t21		20.0191	20.0948	0.101276					11.786		11.9159	11.2989	11.2989	-0.616966	-0.616966	1.53365	1.53365
Actin	Unkn-17	t28		20.7339	20.3429	0.404913			t28&t0		11.6509		11.9159	5.96957	5.96957	-5.94632	-5.94632	61.6625	61.6625	68.7881	10.0771	68.788±10.077
Actin	Unkn-17	t28		20.3695	20.3429	0.404913					12.3108		11.9159	5.6696	5.6696	-6.24629	-6.24629	75.9137	75.9137
Actin	Unkn-17	t28		19.9254	20.3429	0.404913					11.786		11.9159	5.60295	5.60295	-6.31294	-6.31294	79.5031	79.5031
ft.660	Unkn-03	t0		32.1757	32.4407	0.348591
ft.660	Unkn-03	t0		32.8356	32.4407	0.348591
ft.660	Unkn-03	t0		32.3109	32.4407	0.348591
ft.660	Unkn-07	t7		29.8625	29.8306	0.0330933
ft.660	Unkn-07	t7		29.7965	29.8306	0.0330933
ft.660	Unkn-07	t7		29.8329	29.8306	0.0330933
ft.660	Unkn-11	t14		28.6698	28.5107	0.157564
ft.660	Unkn-11	t14		28.3548	28.5107	0.157564
ft.660	Unkn-11	t14		28.5074	28.5107	0.157564
ft.660	Unkn-15	t21		31.0957	31.2349	0.149971
ft.660	Unkn-15	t21		31.2152	31.2349	0.149971
ft.660	Unkn-15	t21		31.3937	31.2349	0.149971
ft.660	Unkn-19	t28		26.3125	26.0903	0.195291
ft.660	Unkn-19	t28		26.0125	26.0903	0.195291
ft.660	Unkn-19	t28		25.9459	26.0903	0.195291
