# Supplementary material for: Effects of low temperature on flowering and the expression of related genes in Loropetalum chinense var. rubrum
Source: Front Plant Sci. 2022 Nov 15;13:1000160. doi: 10.3389/fpls.2022.1000160 (PMC9705732; doi:10.3389/fpls.2022.1000160)
Supplement: Supplementary file 1 [file DataSheet_1.zip › gene_expression_data/ga_like_gene_expression/hzz_ga_CK.xlsx]

## Sheet: ga213
Target	Sample	Cq	Cq Mean	Cq Std. Dev
Actin	t0	22.445	22.4082	0.0632097
Actin	t0	22.4443	22.4082	0.0632097		ga.213		▲Cq1				▲Cq2		▲▲Cq						相对表达量
Actin	t0	22.3352	22.4082	0.0632097				T0-t0	numtic	average	numtic	Tx-tx	numtic	(Tx-tx)-(T0-t0)	numtic		numtic	average	stdev
Actin	t7	22.5364	22.4587	0.0751954			t7&t0	6.63227	6.63227	6.67446	6.67446	8.5833	8.5833	1.90884	1.90884	0.266307	0.266307	0.294151	0.0260943
Actin	t7	22.4534	22.4587	0.0751954				6.31348	6.31348		6.67446	8.32716	8.32716	1.65269	1.65269	0.318046	0.318046
Actin	t7	22.3863	22.4587	0.0751954				7.07763	7.07763		6.67446	8.4206	8.4206	1.74614	1.74614	0.298099	0.298099
Actin	t14	22.9677	22.7823	0.16595			t14&t0		6.63227	6.67446	6.67446	11.8951	11.8951	5.22061	5.22061	0.0268188	0.0268188	0.0241353	0.0135477
Actin	t14	22.6476	22.7823	0.16595					6.31348		6.67446	11.4647	11.4647	4.79024	4.79024	0.0361404	0.0361404
Actin	t14	22.7317	22.7823	0.16595					7.07763		6.67446	13.4004	13.4004	6.72597	6.72597	0.00944671	0.00944671
Actin	t21	22.6505	22.6151	0.0500955			t21&t0		6.63227	6.67446	6.67446	9.69547	9.69547	3.02101	3.02101	0.123193	0.123193	0.139428	0.0168405
Actin	t21	22.5796	22.6151	0.0500955					6.31348		6.67446	9.52884	9.52884	2.85438	2.85438	0.138276	0.138276
Actin	t21		22.6151	0.0500955					7.07763		6.67446	9.34733	9.34733	2.67286	2.67286	0.156815	0.156815
Actin	t28	22.0287	21.9535	0.102048			t28&t0		6.63227	6.67446	6.67446	6.97519	6.97519	0.300726	0.300726	0.811844	0.811844	0.979611	0.157167
Actin	t28	21.9945	21.9535	0.102048					6.31348		6.67446	6.66933	6.66933	-0.00512705	-0.00512705	1.00356	1.00356
Actin	t28	21.8374	21.9535	0.102048					7.07763		6.67446	6.50655	6.50655	-0.167908	-0.167908	1.12343	1.12343
ga.213	t0	29.0404	29.0826	0.383817
ga.213	t0	28.7216	29.0826	0.383817
ga.213	t0	29.4858	29.0826	0.383817
ga.213	t7	31.042	30.9024	0.129623
ga.213	t7	30.7859	30.9024	0.129623
ga.213	t7	30.8793	30.9024	0.129623
ga.213	t14	34.6774	35.0357	1.0164
ga.213	t14	34.247	35.0357	1.0164
ga.213	t14	36.1828	35.0357	1.0164
ga.213	t21	32.3105	32.1389	0.174123
ga.213	t21	32.1439	32.1389	0.174123
ga.213	t21	31.9624	32.1389	0.174123
ga.213	t28	28.9287	28.6706	0.237929
ga.213	t28	28.6229	28.6706	0.237929
ga.213	t28	28.4601	28.6706	0.237929

## Sheet: ga.706
Target	Sample	Cq	Cq Mean	Cq Std. Dev
Actin	t0	22.445	22.4082	0.0632097
Actin	t0	22.4443	22.4082	0.0632097		ga.706		▲Cq1				▲Cq2		▲▲Cq						相对表达量
Actin	t0	22.3352	22.4082	0.0632097				T0-t0	numtic	average	numtic	Tx-tx	numtic	(Tx-tx)-(T0-t0)	numtic		numtic	average	stdev
Actin	t7	22.5364	22.4587	0.0751954			t7&t0	6.81059	6.81059	6.74679	6.74679	10.3083	10.3083	3.56154	3.56154	0.0846971	0.0846971	0.0870015	0.00244795
Actin	t7	22.4534	22.4587	0.0751954				6.95456	6.95456		6.74679	10.2276	10.2276	3.48082	3.48082	0.0895714	0.0895714
Actin	t7	22.3863	22.4587	0.0751954				6.47524	6.47524		6.74679	10.274	10.274	3.52722	3.52722	0.0867361	0.0867361
Actin	t14	22.9677	22.7823	0.16595			t14&t0		6.81059	6.74679	6.74679	10.5893	10.5893	3.84252	3.84252	0.0697085	0.0697085	0.0604532	0.00687754
Actin	t14	22.6476	22.7823	0.16595					6.95456		6.74679	10.8061	10.8061	4.05932	4.05932	0.0599822	0.0599822
Actin	t14	22.7317	22.7823	0.16595					6.47524		6.74679
Actin	t21	22.6505	22.6151	0.0500955			t21&t0		6.81059	6.74679	6.74679	13.6591	13.6591	6.91227	6.91227	0.00830229	0.00830229	0.00949078	0.00168077
Actin	t21	22.5796	22.6151	0.0500955					6.95456		6.74679	13.2958	13.2958	6.54904	6.54904	0.0106793	0.0106793
Actin	t21		22.6151	0.0500955					6.47524		6.74679
Actin	t28	22.0287	21.9535	0.102048			t28&t0		6.81059	6.74679	6.74679	10.3047	10.3047	3.55787	3.55787	0.0849133	0.0849133	0.107024	0.0312686
Actin	t28	21.9945	21.9535	0.102048					6.95456		6.74679	9.69986	9.69986	2.95306	2.95306	0.129134	0.129134
Actin	t28	21.8374	21.9535	0.102048					6.47524		6.74679
ga2.706	t0	29.2187	29.155	0.245945
ga2.706	t0	29.3627	29.155	0.245945
ga2.706	t0	28.8834	29.155	0.245945
ga2.706	t7	32.767	32.7287	0.040513
ga2.706	t7	32.6863	32.7287	0.040513
ga2.706	t7	32.7327	32.7287	0.040513
ga2.706	t14	33.3716	33.48	0.153301
ga2.706	t14	33.5884	33.48	0.153301
ga2.706	t14
ga2.706	t21	36.2741	36.0925	0.256843
ga2.706	t21	35.9109	36.0925	0.256843
ga2.706	t21
ga2.706	t28	32.2582	31.9558	0.427661
ga2.706	t28	31.6534	31.9558	0.427661
ga2.706	t28

## Sheet: ga.711
Target	Sample	Cq	Cq Mean	Cq Std. Dev
Actin	t0	21.3642	21.3649	0.0665152
Actin	t0	21.4317	21.3649	0.0665152		ga.711		▲Cq1				▲Cq2		▲▲Cq						相对表达量
Actin	t0	21.2987	21.3649	0.0665152				T0-t0	numtic	average	numtic	Tx-tx	numtic	(Tx-tx)-(T0-t0)	numtic		numtic	average	stdev
Actin	t7	21.5143	21.3949	0.124689			t7&t0	0.628614	0.628614	0.714901	0.714901	4.63276	4.63276	3.91786	3.91786	0.0661617	0.0661617	0.0665012	0.000612659
Actin	t7	21.2655	21.3949	0.124689				0.790163	0.790163		0.714901	4.61011	4.61011	3.89521	3.89521	0.0672085	0.0672085
Actin	t7	21.4049	21.3949	0.124689				0.725925	0.725925		0.714901	4.63338	4.63338	3.91848	3.91848	0.0661335	0.0661335
Actin	t14	21.5583	21.5753	0.0342211			t14&t0		0.628614	0.714901	0.714901	4.86734	4.86734	4.15244	4.15244	0.0562329	0.0562329	0.0564664	0.00749335
Actin	t14	21.6147	21.5753	0.0342211					0.790163		0.714901	4.67902	4.67902	3.96412	3.96412	0.0640738	0.0640738
Actin	t14	21.5529	21.5753	0.0342211					0.725925		0.714901	5.06325	5.06325	4.34835	4.34835	0.0490926	0.0490926
Actin	t21	21.3884	21.3928	0.148147			t21&t0		0.628614	0.714901	0.714901	5.07586	5.07586	4.36096	4.36096	0.0486655	0.0486655	0.0470636	0.00263141
Actin	t21	21.5431	21.3928	0.148147					0.790163		0.714901	5.22038	5.22038	4.50548	4.50548	0.0440266	0.0440266
Actin	t21	21.2469	21.3928	0.148147					0.725925		0.714901	5.08081	5.08081	4.36591	4.36591	0.0484987	0.0484987
Actin	t28	21.3778	21.2019	0.163069			t28&t0		0.628614	0.714901	0.714901	0.501607	0.501607	-0.213294	-0.213294	1.15933	1.15933	1.10552	0.0844969
Actin	t28	21.1723	21.2019	0.163069					0.790163		0.714901	0.703221	0.703221	-0.0116794	-0.0116794	1.00813	1.00813
Actin	t28	21.0557	21.2019	0.163069					0.725925		0.714901	0.514405	0.514405	-0.200496	-0.200496	1.14909	1.14909
GA.711(C)	t0	21.9935	22.0798	0.0813371
GA.711(C)	t0	22.155	22.0798	0.0813371
GA.711(C)	t0	22.0908	22.0798	0.0813371
GA.711(C)	t7	26.0277	26.0203	0.0132563
GA.711(C)	t7	26.005	26.0203	0.0132563
GA.711(C)	t7	26.0283	26.0203	0.0132563
GA.711(C)	t14	26.4426	26.4452	0.192127
GA.711(C)	t14	26.2543	26.4452	0.192127
GA.711(C)	t14	26.6385	26.4452	0.192127
GA.711(C)	t21	26.4686	26.5185	0.0820474
GA.711(C)	t21	26.6132	26.5185	0.0820474
GA.711(C)	t21	26.4736	26.5185	0.0820474
GA.711(C)	t28	21.7035	21.775	0.112889
GA.711(C)	t28	21.9051	21.775	0.112889
GA.711(C)	t28	21.7163	21.775	0.112889
