# Supplementary material for: Effects of low temperature on flowering and the expression of related genes in Loropetalum chinense var. rubrum
Source: Front Plant Sci. 2022 Nov 15;13:1000160. doi: 10.3389/fpls.2022.1000160 (PMC9705732; doi:10.3389/fpls.2022.1000160)
Supplement: Supplementary file 1 [file DataSheet_1.zip › gene_expression_data/ga_like_gene_expression/hzz_ga_T.xlsx]

## Sheet: ga213
Target	Content	Sample	Biological Set Name	Cq	Cq Mean	Cq Std. Dev	Starting Quantity (SQ)	Log Starting Quantity	SQ Mean	SQ Std. Dev	Set Point	Well Note
Actin	Unkn-01	t0		21.0729	20.9281	0.127872					72
Actin	Unkn-01	t0		20.8305	20.9281	0.127872					72
Actin	Unkn-01	t0		20.881	20.9281	0.127872					72			ga.213		▲Cq1				▲Cq2		▲▲Cq						相对表达量
Actin	Unkn-05	t7		21.2148	20.9718	0.272597					72					T0-t0	numtic	average	numtic	Tx-tx	numtic	(Tx-tx)-(T0-t0)	numtic		numtic	average	stdev
Actin	Unkn-05	t7		20.677	20.9718	0.272597					72				t7&t0	11.2651	11.2651	11.6659	11.6659	6.31362	6.31362	-5.35224	-5.35224	40.8493	40.8493	32.7988	9.09232	32.799±9.092
Actin	Unkn-05	t7		21.0237	20.9718	0.272597					72					12.1372	12.1372		11.6659	7.14624	7.14624	-4.51962	-4.51962	22.9373	22.9373
Actin	Unkn-09	t14		21.3708	21.1574	0.30182					72					11.5953	11.5953		11.6659	6.55275	6.55275	-5.11311	-5.11311	34.6099	34.6099
Actin	Unkn-09	t14		20.944	21.1574	0.30182					72				t14&t0		11.2651		11.6659	5.27815	5.27815	-6.38771	-6.38771	83.7321	83.7321	81.3138	3.41991	81.314±3.420
Actin	Unkn-09	t14			21.1574						72						12.1372		11.6659	5.36399	5.36399	-6.30187	-6.30187	78.8956	78.8956
Actin	Unkn-13	t21		20.9353	20.9755	0.0405572					72						11.5953		11.6659	5.66049	5.66049	-6.00537	-6.00537	64.2387	64.2387
Actin	Unkn-13	t21		21.0164	20.9755	0.0405572					72				t21&t0		11.2651		11.6659	6.09466	6.09466	-5.5712	-5.5712	47.5442	47.5442	47.7896	0.34712	47.790±0.347
Actin	Unkn-13	t21		20.9748	20.9755	0.0405572					72						12.1372		11.6659	6.07984	6.07984	-5.58602	-5.58602	48.0351	48.0351
Actin	Unkn-17	t28		21.1038	21.2581	0.135123					72						11.5953		11.6659	6.057	6.057	-5.60886	-5.60886	48.8018	48.8018
Actin	Unkn-17	t28		21.3554	21.2581	0.135123					72				t28&t0		11.2651		11.6659	5.93469	5.93469	-5.73117	-5.73117	53.1195	53.1195	48.898	5.97016	48.898±5.970
Actin	Unkn-17	t28		21.315	21.2581	0.135123					72						12.1372		11.6659	6.18442	6.18442	-5.48144	-5.48144	44.6764	44.6764
																	11.5953		11.6659	5.78419	5.78419	-5.88167	-5.88167	58.9602	58.9602
ga.213	Unkn-03	t0		32.1932	32.594	0.440311					72
ga.213	Unkn-03	t0		33.0653	32.594	0.440311					72
ga.213	Unkn-03	t0		32.5234	32.594	0.440311					72
ga.213	Unkn-07	t7		27.2854	27.6427	0.428693					72
ga.213	Unkn-07	t7		28.1181	27.6427	0.428693					72
ga.213	Unkn-07	t7		27.5246	27.6427	0.428693					72
ga.213	Unkn-11	t14		26.4356	26.5916	0.200609					72
ga.213	Unkn-11	t14		26.5214	26.5916	0.200609					72
ga.213	Unkn-11	t14		26.8179	26.5916	0.200609					72
ga.213	Unkn-15	t21		27.0702	27.0527	0.0189746					72
ga.213	Unkn-15	t21		27.0554	27.0527	0.0189746					72
ga.213	Unkn-15	t21		27.0325	27.0527	0.0189746					72
ga.213	Unkn-19	t28		27.1927	27.2258	0.202153					72
ga.213	Unkn-19	t28		27.4425	27.2258	0.202153					72
ga.213	Unkn-19	t28		27.0423	27.2258	0.202153					72

## Sheet: ga706
Target	Content	Sample	Biological Set Name	Cq	Cq Mean	Cq Std. Dev	Starting Quantity (SQ)	Log Starting Quantity	SQ Mean	SQ Std. Dev	Set Point	Well Note
Actin	Unkn-01	t0		21.0729	20.9281	0.127872					72
Actin	Unkn-01	t0		20.8305	20.9281	0.127872					72			ga.706		▲Cq1				▲Cq2		▲▲Cq						相对表达量
Actin	Unkn-01	t0		20.881	20.9281	0.127872					72					T0-t0	numtic	average	numtic	Tx-tx	numtic	(Tx-tx)-(T0-t0)	numtic		numtic	average	stdev
Actin	Unkn-05	t7		21.2148	20.9718	0.272597					72				t7&t0	8.37998	8.37998	8.40239	8.40239	8.34724	8.34724	-0.0551524	-0.0551524	1.03897	1.03897	1.11075	0.185731	1.111±0.186
Actin	Unkn-05	t7		20.677	20.9718	0.272597					72					8.42481	8.42481		8.40239	8.00004	8.00004	-0.402353	-0.402353	1.32166	1.32166
Actin	Unkn-05	t7		21.0237	20.9718	0.272597					72								8.40239	8.44392	8.44392	0.0415285	0.0415285	0.971625	0.971625
Actin	Unkn-09	t14		21.3708	21.1574	0.30182					72				t14&t0		8.37998		8.40239	8.34346	8.34346	-0.0589379	-0.0589379	1.0417	1.0417	1.13337	0.129638	1.133±0.130
Actin	Unkn-09	t14		20.944	21.1574	0.30182					72						8.42481		8.40239	8.10957	8.10957	-0.292822	-0.292822	1.22503	1.22503
Actin	Unkn-09	t14			21.1574						72								8.40239	8.28357	8.28357	-0.118829	-0.118829	1.08585	1.08585
Actin	Unkn-13	t21		20.9353	20.9755	0.0405572					72				t21&t0		8.37998		8.40239	8.9109	8.9109	0.508509	0.508509	0.702949	0.702949	0.694285	0.0122527	0.694±0.012
Actin	Unkn-13	t21		21.0164	20.9755	0.0405572					72						8.42481		8.40239	8.94691	8.94691	0.544517	0.544517	0.685621	0.685621
Actin	Unkn-13	t21		20.9748	20.9755	0.0405572					72								8.40239	8.40349	8.40349	0.00109932	0.00109932	0.999238	0.999238
Actin	Unkn-17	t28		21.1038	21.2581	0.135123					72				t28&t0		8.37998		8.40239	9.20517	9.20517	0.802773	0.802773	0.573246	0.573246	0.653229	0.113112	0.653±0.113
Actin	Unkn-17	t28		21.3554	21.2581	0.135123					72						8.42481		8.40239	8.85009	8.85009	0.4477	0.4477	0.733211	0.733211
Actin	Unkn-17	t28		21.315	21.2581	0.135123					72								8.40239	9.044	9.044	0.641608	0.641608	0.640998	0.640998
ga.706	Unkn-21	t0		29.3081	29.3305	0.0317025					72
ga.706	Unkn-21	t0		29.3529	29.3305	0.0317025					72
ga.706	Unkn-21	t0									72
ga.706	Unkn-22	t21		29.8864	29.7293	0.303882					72
ga.706	Unkn-22	t21		29.9224	29.7293	0.303882					72
ga.706	Unkn-22	t21		29.379	29.7293	0.303882					72
ga.706	Unkn-25	t7		29.3191	29.2356	0.233426					72
ga.706	Unkn-25	t7		28.9719	29.2356	0.233426					72
ga.706	Unkn-25	t7		29.4158	29.2356	0.233426					72
ga.706	Unkn-26	t28		30.4632	30.2911	0.177788					72
ga.706	Unkn-26	t28		30.1082	30.2911	0.177788					72
ga.706	Unkn-26	t28		30.3021	30.2911	0.177788					72
ga.706	Unkn-29	t14		29.5009	29.403	0.121493					72
ga.706	Unkn-29	t14		29.267	29.403	0.121493					72
ga.706	Unkn-29	t14		29.441	29.403	0.121493					72

## Sheet: ga.711
Target	Content	Sample	Biological Set Name	Cq	Cq Mean	Cq Std. Dev	Starting Quantity (SQ)	Log Starting Quantity	SQ Mean	SQ Std. Dev	Set Point	Well Note
Actin	Unkn-01	t0		21.0729	20.9281	0.127872					72
Actin	Unkn-01	t0		20.8305	20.9281	0.127872					72
Actin	Unkn-01	t0		20.881	20.9281	0.127872					72
Actin	Unkn-05	t7		21.2148	20.9718	0.272597					72			ga.711		▲Cq1				▲Cq2		▲▲Cq						相对表达量
Actin	Unkn-05	t7		20.677	20.9718	0.272597					72					T0-t0	numtic	average	numtic	Tx-tx	numtic	(Tx-tx)-(T0-t0)	numtic		numtic	average	stdev
Actin	Unkn-05	t7		21.0237	20.9718	0.272597					72				t7&t0	4.26138	4.26138	4.36565	4.36565	3.23876	3.23876	-1.12689	-1.12689	2.18387	2.18387	1.98764	0.213319	1.988±0.213
Actin	Unkn-09	t14		21.3708	21.1574	0.30182					72					4.38426	4.38426		4.36565	3.54959	3.54959	-0.816055	-0.816055	1.76059	1.76059
Actin	Unkn-09	t14		20.944	21.1574	0.30182					72					4.4513	4.4513		4.36565	3.3524	3.3524	-1.01325	-1.01325	2.01845	2.01845
Actin	Unkn-09	t14			21.1574						72				t14&t0		4.26138		4.36565	2.40174	2.40174	-1.9639	-1.9639	3.90115	3.90115	3.94699	0.0648208	3.947±0.065
Actin	Unkn-13	t21		20.9353	20.9755	0.0405572					72						4.38426		4.36565	2.36824	2.36824	-1.99741	-1.99741	3.99283	3.99283
Actin	Unkn-13	t21		21.0164	20.9755	0.0405572					72						4.4513		4.36565	2.4005	2.4005	-1.96515	-1.96515	3.90453	3.90453
Actin	Unkn-13	t21		20.9748	20.9755	0.0405572					72				t21&t0		4.26138		4.36565	2.51195	2.51195	-1.85369	-1.85369	3.61424	3.61424	4.07528	0.651998	4.075±0.652
Actin	Unkn-17	t28		21.1038	21.2581	0.135123					72						4.38426		4.36565	2.18413	2.18413	-2.18152	-2.18152	4.53631	4.53631
Actin	Unkn-17	t28		21.3554	21.2581	0.135123					72						4.4513		4.36565	2.3483	2.3483	-2.01734	-2.01734	4.04837	4.04837
Actin	Unkn-17	t28		21.315	21.2581	0.135123					72				t28&t0		4.26138		4.36565	1.81154	1.81154	-2.55411	-2.55411	5.87304	5.87304	6.13411	0.369208	6.134±0.369
																	4.38426		4.36565	1.68866	1.68866	-2.67699	-2.67699	6.39518	6.39518
ga.711	Unkn-23	t0		25.1895	25.2938	0.0963156					72						4.4513		4.36565	1.90502	1.90502	-2.46062	-2.46062	5.50455	5.50455
ga.711	Unkn-23	t0		25.3124	25.2938	0.0963156					72
ga.711	Unkn-23	t0		25.3794	25.2938	0.0963156					72
ga.711	Unkn-24	t21		23.4875	23.3236	0.163912					72
ga.711	Unkn-24	t21		23.1596	23.3236	0.163912					72
ga.711	Unkn-24	t21		23.3238	23.3236	0.163912					72
ga.711	Unkn-27	t7		24.2106	24.3521	0.157277					72
ga.711	Unkn-27	t7		24.5214	24.3521	0.157277					72
ga.711	Unkn-27	t7		24.3242	24.3521	0.157277					72
ga.711	Unkn-28	t28		23.0696	23.0598	0.108513					72
ga.711	Unkn-28	t28		22.9467	23.0598	0.108513					72
ga.711	Unkn-28	t28		23.1631	23.0598	0.108513					72
ga.711	Unkn-31	t14		23.5592	23.5476	0.0189966					72
ga.711	Unkn-31	t14		23.5257	23.5476	0.0189966					72
ga.711	Unkn-31	t14		23.5579	23.5476	0.0189966					72
