# Supplementary material for: Effects of low temperature on flowering and the expression of related genes in Loropetalum chinense var. rubrum
Source: Front Plant Sci. 2022 Nov 15;13:1000160. doi: 10.3389/fpls.2022.1000160 (PMC9705732; doi:10.3389/fpls.2022.1000160)
Supplement: Supplementary file 1 [file DataSheet_1.zip › gene_expression_data/ga_like_gene_expression/xnxy_ga_CK.xlsx]

## Sheet: ga213
Target	Sample	Cq	Cq Mean	Cq Std. Dev
Actin	t0	21.7109	21.7054	0.101066
Actin	t0	21.8036	21.7054	0.101066		ga.213		▲Cq1				▲Cq2		▲▲Cq						相对表达量
Actin	t0	21.6017	21.7054	0.101066				T0-t0	numtic	average	numtic	Tx-tx	numtic	(Tx-tx)-(T0-t0)	numtic		numtic	average	stdev
Actin	t7	22.0282	22.0836	0.257842			t7&t0	9.05202	9.05202	9.33746	9.33746	9.47062	9.47062	0.133163	0.133163	0.91183	0.91183	1.03437	0.107541
Actin	t7	21.858	22.0836	0.257842				9.62289	9.62289		9.33746	9.22877	9.22877	-0.108681	-0.108681	1.07824	1.07824
Actin	t7	22.3646	22.0836	0.257842							9.33746	9.18295	9.18295	-0.15451	-0.15451	1.11304	1.11304
Actin	t14	22.3767	22.3801	0.0301945			t14&t0		9.05202	9.33746	9.33746	9.18807	9.18807	-0.14939	-0.14939	1.1091	1.1091	0.999452	0.108736
Actin	t14	22.3517	22.3801	0.0301945					9.62289		9.33746	9.5029	9.5029	0.165447	0.165447	0.891652	0.891652
Actin	t14	22.4118	22.3801	0.0301945							9.33746	9.34092	9.34092	0.00346368	0.00346368	0.997602	0.997602
Actin	t21	20.826	20.9303	0.147587			t21&t0		9.05202	9.33746	9.33746	11.8435	11.8435	2.50601	2.50601	0.176042	0.176042	0.189377	0.0385982
Actin	t21	21.0347	20.9303	0.147587					9.62289		9.33746	11.4398	11.4398	2.10238	2.10238	0.232874	0.232874
Actin	t21		20.9303	0.147587							9.33746	11.9884	11.9884	2.65096	2.65096	0.159214	0.159214
Actin	t28	21.6686	21.7298	0.098302			t28&t0		9.05202	9.33746	9.33746	10.9508	10.9508	1.61335	1.61335	0.326838	0.326838	0.308722	0.0622334
Actin	t28	21.6776	21.7298	0.098302					9.62289		9.33746	10.8118	10.8118	1.47438	1.47438	0.359888	0.359888
Actin	t28	21.8432	21.7298	0.098302							9.33746	11.3997	11.3997	2.06226	2.06226	0.239441	0.239441
ga.213	t0	30.7574	31.0428	0.403666
ga.213	t0	31.3283	31.0428	0.403666
ga.213	t0
ga.213	t7	31.5542	31.3777	0.154566
ga.213	t7	31.3124	31.3777	0.154566
ga.213	t7	31.2666	31.3777	0.154566
ga.213	t14	31.5681	31.724	0.157441
ga.213	t14	31.883	31.724	0.157441
ga.213	t14	31.721	31.724	0.157441
ga.213	t21	32.7738	32.6876	0.284276
ga.213	t21	32.3702	32.6876	0.284276
ga.213	t21	32.9188	32.6876	0.284276
ga.213	t28	32.6806	32.7839	0.307254
ga.213	t28	32.5416	32.7839	0.307254
ga.213	t28	33.1295	32.7839	0.307254

## Sheet: ga706
Target	Sample	Cq	Cq Mean	Cq Std. Dev
Actin	t0	22.1859	22.2588	0.0778336
Actin	t0	22.2498	22.2588	0.0778336		ga706		▲Cq1				▲Cq2		▲▲Cq						相对表达量
Actin	t0	22.3408	22.2588	0.0778336				T0-t0	numtic	average	numtic	Tx-tx	numtic	(Tx-tx)-(T0-t0)	numtic		numtic	average	stdev
Actin	t7	21.7791	21.9912	0.18749			t7&t0	5.51599	5.51599	5.63618	5.63618	8.55677	8.55677	2.92059	2.92059	0.132073	0.132073	0.12668	0.0138812
Actin	t7	22.135	21.9912	0.18749				5.53433	5.53433		5.63618	8.50334	8.50334	2.86716	2.86716	0.137056	0.137056
Actin	t7	22.0594	21.9912	0.18749				5.85821	5.85821		5.63618	8.80869	8.80869	3.17251	3.17251	0.110912	0.110912
Actin	t14	22.2875	22.3348	0.0425973			t14&t0		5.51599	5.63618	5.63618	8.35097	8.35097	2.71479	2.71479	0.152323	0.152323	0.13564	0.0235935
Actin	t14	22.3468	22.3348	0.0425973					5.53433		5.63618	8.70766	8.70766	3.07149	3.07149	0.118957	0.118957
Actin	t14	22.3702	22.3348	0.0425973					5.85821		5.63618
Actin	t21	21.7943	21.7132	0.0708452			t21&t0		5.51599	5.63618	5.63618	9.49863	9.49863	3.86245	3.86245	0.0687523	0.0687523	0.0640602	0.0122594
Actin	t21	21.6819	21.7132	0.0708452					5.53433		5.63618	9.95385	9.95385	4.31767	4.31767	0.0501478	0.0501478
Actin	t21	21.6633	21.7132	0.0708452					5.85821		5.63618	9.40661	9.40661	3.77043	3.77043	0.0732804	0.0732804
Actin	t28	22.1431	21.9779	0.144816			t28&t0		5.51599	5.63618	5.63618	8.93349	8.93349	3.29731	3.29731	0.101721	0.101721	0.115698	0.0150085
Actin	t28	21.873	21.9779	0.144816					5.53433		5.63618	8.56239	8.56239	2.92621	2.92621	0.13156	0.13156
Actin	t28	21.9176	21.9779	0.144816					5.85821		5.63618	8.77145	8.77145	3.13527	3.13527	0.113813	0.113813
GA.706(C)	t0	27.7748	27.895	0.192505
GA.706(C)	t0	27.7931	27.895	0.192505
GA.706(C)	t0	28.117	27.895	0.192505
GA.706(C)	t7	30.548	30.6141	0.163073
GA.706(C)	t7	30.4945	30.6141	0.163073
GA.706(C)	t7	30.7999	30.6141	0.163073
GA.706(C)	t14	30.6858	30.8641	0.252222
GA.706(C)	t14	31.0425	30.8641	0.252222
GA.706(C)	t14
GA.706(C)	t21	31.2118	31.3329	0.293022
GA.706(C)	t21	31.667	31.3329	0.293022
GA.706(C)	t21	31.1198	31.3329	0.293022
GA.706(C)	t28	30.9114	30.7337	0.186047
GA.706(C)	t28	30.5403	30.7337	0.186047
GA.706(C)	t28	30.7494	30.7337	0.186047

## Sheet: ga711
Target	Sample	Cq	Cq Mean	Cq Std. Dev
Actin	t0	22.1859	22.2588	0.0778336
Actin	t0	22.2498	22.2588	0.0778336		ga.711		▲Cq1				▲Cq2		▲▲Cq						相对表达量
Actin	t0	22.3408	22.2588	0.0778336				T0-t0	numtic	average	numtic	Tx-tx	numtic	(Tx-tx)-(T0-t0)	numtic		numtic	average	stdev
Actin	t7	21.7791	21.9912	0.18749			t7&t0	4.30437	4.30437	4.46928	4.46928	6.17963	6.17963	1.71035	1.71035	0.305585	0.305585	0.345502	0.0918696
Actin	t7	22.135	21.9912	0.18749				4.52609	4.52609		4.46928	6.30401	6.30401	1.83474	1.83474	0.280343	0.280343
Actin	t7	22.0594	21.9912	0.18749				4.57737	4.57737		4.46928	5.61943	5.61943	1.15015	1.15015	0.450578	0.450578
Actin	t14	22.2875	22.3348	0.0425973			t14&t0		4.30437	4.46928	4.46928	7.32968	7.32968	2.8604	2.8604	0.1377	0.1377	0.174599	0.0438611
Actin	t14	22.3468	22.3348	0.0425973					4.52609		4.46928	6.63356	6.63356	2.16428	2.16428	0.223093	0.223093
Actin	t14	22.3702	22.3348	0.0425973					4.57737		4.46928	7.08629	7.08629	2.61701	2.61701	0.163005	0.163005
Actin	t21	21.7943	21.7132	0.0708452			t21&t0		4.30437	4.46928	4.46928	5.63485	5.63485	1.16557	1.16557	0.445788	0.445788	0.47515	0.0271249
Actin	t21	21.6819	21.7132	0.0708452					4.52609		4.46928	5.47138	5.47138	1.0021	1.0021	0.499273	0.499273
Actin	t21	21.6633	21.7132	0.0708452					4.57737		4.46928	5.527	5.527	1.05772	1.05772	0.480389	0.480389
Actin	t28	22.1431	21.9779	0.144816			t28&t0		4.30437	4.46928	4.46928	5.3853	5.3853	0.916018	0.916018	0.52997	0.52997	0.677095	0.131475
Actin	t28	21.873	21.9779	0.144816					4.52609		4.46928	4.94675	4.94675	0.477472	0.477472	0.718235	0.718235
Actin	t28	21.9176	21.9779	0.144816					4.57737		4.46928	4.82204	4.82204	0.352767	0.352767	0.783081	0.783081
GA.711(C)	t0	26.5632	26.7281	0.145096
GA.711(C)	t0	26.7849	26.7281	0.145096
GA.711(C)	t0	26.8362	26.7281	0.145096
GA.711(C)	t7	28.1708	28.0255	0.364681
GA.711(C)	t7	28.2952	28.0255	0.364681
GA.711(C)	t7	27.6106	28.0255	0.364681
GA.711(C)	t14	29.6645	29.3513	0.353264
GA.711(C)	t14	28.9684	29.3513	0.353264
GA.711(C)	t14	29.4211	29.3513	0.353264
GA.711(C)	t21	27.348	27.2576	0.0831147
GA.711(C)	t21	27.1846	27.2576	0.0831147
GA.711(C)	t21	27.2402	27.2576	0.0831147
GA.711(C)	t28	27.3632	27.0293	0.295839
GA.711(C)	t28	26.9247	27.0293	0.295839
GA.711(C)	t28	26.8	27.0293	0.295839
