# Supplementary material for: Effects of low temperature on flowering and the expression of related genes in Loropetalum chinense var. rubrum
Source: Front Plant Sci. 2022 Nov 15;13:1000160. doi: 10.3389/fpls.2022.1000160 (PMC9705732; doi:10.3389/fpls.2022.1000160)
Supplement: Supplementary file 1 [file DataSheet_1.zip › gene_expression_data/ga_like_gene_expression/xnxy_ga_T.xlsx]

## Sheet: ga.213
Target	Sample	Cq	Cq Mean	Cq Std. Dev
Actin	t0	23.1555	23.1809	0.0221801
Actin	t0	23.1907	23.1809	0.0221801		GA.213		▲Cq1				▲Cq2		▲▲Cq						相对表达量
Actin	t0	23.1964	23.1809	0.0221801				T0-t0	numtic	average	numtic	Tx-tx	numtic	(Tx-tx)-(T0-t0)	numtic		numtic	average	stdev
Actin	t7	22.1894	21.7327	0.445301			t7&t0	9.44818	9.44818	9.69373	9.69373	4.93861	4.93861	-4.75512	-4.75512	27.0043	27.0043	28.4963	2.72477
Actin	t7	21.2997	21.7327	0.445301				9.72652	9.72652		9.69373	4.94723	4.94723	-4.7465	-4.7465	26.8435	26.8435
Actin	t7	21.709	21.7327	0.445301				9.90649	9.90649		9.69373	4.70999	4.70999	-4.98374	-4.98374	31.6413	31.6413
Actin	t14	21.8807	22.0139	0.18835			t14&t0		9.44818		9.69373	8.99806	8.99806	-0.695674	-0.695674	1.61964	1.61964	1.77858	0.22478
Actin	t14	22.147	22.0139	0.18835					9.72652		9.69373	8.73951	8.73951	-0.954217	-0.954217	1.93753	1.93753
Actin	t14		22.0139	0.18835					9.90649		9.69373	8.42694	8.42694	-1.26679	-1.26679	2.40625	2.40625
Actin	t21	21.6241	21.7676	0.200921			t21&t0		9.44818		9.69373	5.89306	5.89306	-3.80067	-3.80067	13.9353	13.9353	12.428	2.13156
Actin	t21	21.6815	21.7676	0.200921					9.72652		9.69373	6.24472	6.24472	-3.44901	-3.44901	10.9208	10.9208
Actin	t21	21.9972	21.7676	0.200921					9.90649		9.69373	5.64451	5.64451	-4.04922	-4.04922	16.5552	16.5552
Actin	t28	21.8515	21.8881	0.0437315			t28&t0		9.44818		9.69373	10.1295	10.1295	0.435726	0.435726	0.739321	0.739321	0.968027	0.323438
Actin	t28	21.8761	21.8881	0.0437315					9.72652		9.69373	9.43463	9.43463	-0.2591	-0.2591	1.19673	1.19673
Actin	t28	21.9365	21.8881	0.0437315					9.90649		9.69373
ga.213	t0	32.629	32.8746	0.230909
ga.213	t0	32.9074	32.8746	0.230909
ga.213	t0	33.0874	32.8746	0.230909
ga.213	t7	26.6713	26.598	0.13455
ga.213	t7	26.6799	26.598	0.13455
ga.213	t7	26.4427	26.598	0.13455
ga.213	t14	31.0119	30.7354	0.285982
ga.213	t14	30.7534	30.7354	0.285982
ga.213	t14	30.4408	30.7354	0.285982
ga.213	t21	27.6607	27.695	0.301578
ga.213	t21	28.0123	27.695	0.301578
ga.213	t21	27.4121	27.695	0.301578
ga.213	t28	32.0175	31.6701	0.491317
ga.213	t28	31.3227	31.6701	0.491317
ga.213	t28

## Sheet: ga.706
Target	Sample	Cq	Cq Mean	Cq Std. Dev
Actin	t0	23.1555	23.1809	0.0221801
Actin	t0	23.1907	23.1809	0.0221801		GA.213		▲Cq1				▲Cq2		▲▲Cq						相对表达量
Actin	t0	23.1964	23.1809	0.0221801				T0-t0	numtic	average	numtic	Tx-tx	numtic	(Tx-tx)-(T0-t0)	numtic		numtic	average	stdev
Actin	t7	22.1894	21.7327	0.445301			t7&t0	7.80353	7.80353	7.81679	7.81679	6.6956	6.6956	-1.12119	-1.12119	2.17526	2.17526	2.08618	0.146753
Actin	t7	21.2997	21.7327	0.445301				7.81012	7.81012		7.81679	6.70144	6.70144	-1.11536	-1.11536	2.16649	2.16649
Actin	t7	21.709	21.7327	0.445301				7.83674	7.83674		7.81679	6.87809	6.87809	-0.938703	-0.938703	1.9168	1.9168
Actin	t14	21.8807	22.0139	0.18835			t14&t0		7.80353		7.81679	8.11146	8.11146	0.294663	0.294663	0.815263	0.815263	0.727289	0.124414
Actin	t14	22.147	22.0139	0.18835					7.81012		7.81679	8.46219	8.46219	0.6454	0.6454	0.639315	0.639315
Actin	t14		22.0139	0.18835					7.83674		7.81679
Actin	t21	21.6241	21.7676	0.200921			t21&t0		7.80353		7.81679	7.25537	7.25537	-0.56142	-0.56142	1.47572	1.47572	1.58682	0.157124
Actin	t21	21.6815	21.7676	0.200921					7.81012		7.81679	7.05302	7.05302	-0.763775	-0.763775	1.69793	1.69793
Actin	t21	21.9972	21.7676	0.200921					7.83674		7.81679
Actin	t28	21.8515	21.8881	0.0437315			t28&t0		7.80353		7.81679	10.0985	10.0985	2.28174	2.28174	0.205649	0.205649	0.197348	0.0117392
Actin	t28	21.8761	21.8881	0.0437315					7.81012		7.81679	10.22	10.22	2.40318	2.40318	0.189047	0.189047
Actin	t28	21.9365	21.8881	0.0437315					7.83674		7.81679
ga.706	t0	30.9844	30.9977	0.0175845
ga.706	t0	30.991	30.9977	0.0175845
ga.706	t0	31.0176	30.9977	0.0175845
ga.706	t7	28.4283	28.4911	0.103716
ga.706	t7	28.4341	28.4911	0.103716
ga.706	t7	28.6108	28.4911	0.103716
ga.706	t14	30.1253	30.3007	0.248009
ga.706	t14	30.4761	30.3007	0.248009
ga.706	t14
ga.706	t21	29.023	28.9218	0.143087
ga.706	t21	28.8206	28.9218	0.143087
ga.706	t21
ga.706	t28	31.9866	32.0473	0.0858688
ga.706	t28	32.108	32.0473	0.0858688
ga.706	t28

## Sheet: ga.711
Target	Sample	Cq	Cq Mean	Cq Std. Dev
Actin	t0	23.1555	23.1809	0.0221801
Actin	t0	23.1907	23.1809	0.0221801		GA.213		▲Cq1				▲Cq2		▲▲Cq						相对表达量
Actin	t0	23.1964	23.1809	0.0221801				T0-t0	numtic	average	numtic	Tx-tx	numtic	(Tx-tx)-(T0-t0)	numtic		numtic	average	stdev
Actin	t7	22.1894	21.7327	0.445301			t7&t0	5.89922	5.89922	5.81634	5.81634	1.34696	1.34696	-4.46938	-4.46938	22.1522	22.1522	26.8092	4.12794
Actin	t7	21.2997	21.7327	0.445301				5.73346	5.73346		5.81634	0.908603	0.908603	-4.90774	-4.90774	30.0176	30.0176
Actin	t7	21.709	21.7327	0.445301							5.81634	0.995761	0.995761	-4.82058	-4.82058	28.2578	28.2578
Actin	t14	21.8807	22.0139	0.18835			t14&t0		5.89922		5.81634	4.96729	4.96729	-0.849046	-0.849046	1.80131	1.80131	1.87517	0.104456
Actin	t14	22.147	22.0139	0.18835					5.73346		5.81634	4.85358	4.85358	-0.962758	-0.962758	1.94903	1.94903
Actin	t14		22.0139	0.18835							5.81634	5.16581	5.16581	-0.650525	-0.650525	1.56974	1.56974
Actin	t21	21.6241	21.7676	0.200921			t21&t0		5.89922		5.81634	2.83763	2.83763	-2.97871	-2.97871	7.88279	7.88279	7.56957	0.442965
Actin	t21	21.6815	21.7676	0.200921					5.73346		5.81634	2.9571	2.9571	-2.85924	-2.85924	7.25634	7.25634
Actin	t21	21.9972	21.7676	0.200921							5.81634	2.76982	2.76982	-3.04652	-3.04652	8.26216	8.26216
Actin	t28	21.8515	21.8881	0.0437315			t28&t0		5.89922		5.81634	3.66752	3.66752	-2.14882	-2.14882	4.43464	4.43464	4.47911	0.0628849
Actin	t28	21.8761	21.8881	0.0437315					5.73346		5.81634	3.63888	3.63888	-2.17746	-2.17746	4.52357	4.52357
Actin	t28	21.9365	21.8881	0.0437315							5.81634	3.56486	3.56486	-2.25148	-2.25148	4.76172	4.76172
ga.711	t0	29.0801	28.9972	0.117208
ga.711	t0	28.9143	28.9972	0.117208
ga.711	t0
ga.711	t7	23.0797	22.8165	0.232054
ga.711	t7	22.6413	22.8165	0.232054
ga.711	t7	22.7285	22.8165	0.232054
ga.711	t14	26.9812	27.0094	0.158024
ga.711	t14	26.8674	27.0094	0.158024
ga.711	t14	27.1797	27.0094	0.158024
ga.711	t21	24.6052	24.6225	0.0948177
ga.711	t21	24.7247	24.6225	0.0948177
ga.711	t21	24.5374	24.6225	0.0948177
ga.711	t28	25.5556	25.5118	0.0529775
ga.711	t28	25.5269	25.5118	0.0529775
ga.711	t28	25.4529	25.5118	0.0529775
