# Supplementary material for: Effects of low temperature on flowering and the expression of related genes in Loropetalum chinense var. rubrum
Source: Front Plant Sci. 2022 Nov 15;13:1000160. doi: 10.3389/fpls.2022.1000160 (PMC9705732; doi:10.3389/fpls.2022.1000160)
Supplement: Supplementary file 1 [file DataSheet_1.zip › gene_expression_data/svp_like_gene_expression/hzz_svp_CK.xlsx]

## Sheet: svp211
Target	Sample	Cq	Cq Mean	Cq Std. Dev
Actin	t0	22.1325	22.2067	0.0724199
Actin	t0	22.2104	22.2067	0.0724199		svp.211		▲Cq1				▲Cq2		▲▲Cq						相对表达量
Actin	t0	22.2772	22.2067	0.0724199				T0-t0	numtic	average	numtic	Tx-tx	numtic	(Tx-tx)-(T0-t0)	numtic		numtic	average	stdev
Actin	t7	22.3169	22.2945	0.0316991			t7&t0	-0.806561	-0.806561	-0.306053	-0.306053	1.07839	1.07839	1.38444	1.38444	0.383038	0.383038	0.382563	0.00107674
Actin	t7	22.2721	22.2945	0.0316991				-0.129601	-0.129601		-0.306053	1.08483	1.08483	1.39089	1.39089	0.38133	0.38133
Actin	t7		22.2945	0.0316991				0.0180032	0.0180032		-0.306053	1.07732	1.07732	1.38338	1.38338	0.383321	0.383321
Actin	t14	22.3645	22.2815	0.117373			t14&t0		-0.806561	-0.306053	-0.306053	1.85396	1.85396	2.16001	2.16001	0.223754	0.223754	0.230128	0.0124073
Actin	t14	22.1985	22.2815	0.117373					-0.129601		-0.306053	1.864	1.864	2.17005	2.17005	0.222203	0.222203
Actin	t14		22.2815	0.117373					0.0180032		-0.306053	1.72647	1.72647	2.03253	2.03253	0.244427	0.244427
Actin	t21	22.1141	21.9142	0.173547			t21&t0		-0.806561	-0.306053	-0.306053	-2.89506	-2.89506	-2.58901	-2.58901	6.01684	6.01684	5.48444	0.548323
Actin	t21	21.8272	21.9142	0.173547					-0.129601		-0.306053	-2.60514	-2.60514	-2.29909	-2.29909	4.92148	4.92148
Actin	t21	21.8014	21.9142	0.173547					0.0180032		-0.306053	-2.76941	-2.76941	-2.46336	-2.46336	5.515	5.515
Actin	t28	22.5379	22.4171	0.120654			t28&t0		-0.806561	-0.306053	-0.306053	-1.78273	-1.78273	-1.47667	-1.47667	2.78306	2.78306	2.4147	0.373492
Actin	t28	22.4169	22.4171	0.120654					-0.129601		-0.306053	-1.33199	-1.33199	-1.02594	-1.02594	2.03628	2.03628
Actin	t28	22.2965	22.4171	0.120654					0.0180032		-0.306053	-1.5839	-1.5839	-1.27784	-1.27784	2.42476	2.42476
svp.211	t0	21.4002	21.9007	0.439691
svp.211	t0	22.0771	21.9007	0.439691
svp.211	t0	22.2247	21.9007	0.439691
svp.211	t7	23.3729	23.3747	0.00406358
svp.211	t7	23.3793	23.3747	0.00406358
svp.211	t7	23.3718	23.3747	0.00406358
svp.211	t14	24.1355	24.0963	0.0766663
svp.211	t14	24.1455	24.0963	0.0766663
svp.211	t14	24.008	24.0963	0.0766663
svp.211	t21	19.0192	19.1577	0.145386
svp.211	t21	19.3091	19.1577	0.145386
svp.211	t21	19.1448	19.1577	0.145386
svp.211	t28	20.6344	20.8509	0.225888
svp.211	t28	21.0851	20.8509	0.225888
svp.211	t28	20.8332	20.8509	0.225888
