# Supplementary material for: Effects of low temperature on flowering and the expression of related genes in Loropetalum chinense var. rubrum
Source: Front Plant Sci. 2022 Nov 15;13:1000160. doi: 10.3389/fpls.2022.1000160 (PMC9705732; doi:10.3389/fpls.2022.1000160)
Supplement: Supplementary file 1 [file DataSheet_1.zip › gene_expression_data/svp_like_gene_expression/hzz_svp_T.xlsx]

## Sheet: svp211
	Well	Fluor	Target	Content	Sample	Biological Set Name	Cq	Cq Mean	Cq Std. Dev	Starting Quantity (SQ)	Log Starting Quantity	SQ Mean	SQ Std. Dev	Set Point	Well Note
	A01	SYBR	Actin	Unkn-01	t0		22.08	21.8806	0.17454					72
	A02	SYBR	Actin	Unkn-01	t0		21.7557	21.8806	0.17454					72
	A03	SYBR	Actin	Unkn-01	t0		21.8061	21.8806	0.17454					72			svp.211		▲Cq1				▲Cq2		▲▲Cq						相对表达量
	B01	SYBR	Actin	Unkn-05	t7		23.0713	22.9067	0.149963					72					T0-t0	numtic	average	numtic	Tx-tx	numtic	(Tx-tx)-(T0-t0)	numtic		numtic	average	stdev
	B02	SYBR	Actin	Unkn-05	t7		22.7777	22.9067	0.149963					72				t7&t0	0.693416	0.693416	0.781311	0.781311	0.792215	0.792215	0.0109038	0.0109038	0.992471	0.992471	1.07486	0.0773683	1.075±0.077
	B03	SYBR	Actin	Unkn-05	t7		22.8711	22.9067	0.149963					72					0.708088	0.708088		0.781311	0.584741	0.584741	-0.19657	-0.19657	1.14597	1.14597
	C01	SYBR	Actin	Unkn-09	t14		23.1652	23.3263	0.227891					72					0.942428	0.942428		0.781311	0.662118	0.662118	-0.119193	-0.119193	1.08613	1.08613
	C02	SYBR	Actin	Unkn-09	t14		23.4874	23.3263	0.227891					72				t14&t0		0.693416		0.781311	1.65547	1.65547	0.874155	0.874155	0.545573	0.545573	0.626348	0.114232	0.626±0.114
	C03	SYBR	Actin	Unkn-09	t14			23.3263						72						0.708088		0.781311	1.28128	1.28128	0.499969	0.499969	0.707122	0.707122
	D01	SYBR	Actin	Unkn-13	t21		23.1917	23.3535	0.228765					72						0.942428		0.781311	1.4277	1.4277	0.646389	0.646389	0.638877	0.638877
	D02	SYBR	Actin	Unkn-13	t21		23.5152	23.3535	0.228765					72				t21&t0		0.693416		0.781311	2.01245	2.01245	1.23114	1.23114	0.425981	0.425981	0.423826	0.00304807	0.424±0.003
	D03	SYBR	Actin	Unkn-13	t21			23.3535						72						0.708088		0.781311	2.02712	2.02712	1.24581	1.24581	0.421671	0.421671
	E01	SYBR	Actin	Unkn-17	t28		23.5808	23.8248	0.25368					72						0.942428		0.781311	2.40093	2.40093	1.61962	1.61962	0.325422	0.325422
	E02	SYBR	Actin	Unkn-17	t28		23.8063	23.8248	0.25368					72				t28&t0		0.693416		0.781311	1.18828	1.18828	0.406965	0.406965	0.754209	0.754209	0.731488	0.0321311	0.731±0.032
	E03	SYBR	Actin	Unkn-17	t28		24.0872	23.8248	0.25368					72						0.708088		0.781311	1.27792	1.27792	0.496614	0.496614	0.708768	0.708768
																				0.942428		0.781311	1.4495	1.4495	0.668188	0.668188	0.629297	0.629297
	F07	SYBR	svp.211	Unkn-23	t0		22.574	22.6619	0.139724					72
	F08	SYBR	svp.211	Unkn-23	t0		22.5887	22.6619	0.139724					72
	F09	SYBR	svp.211	Unkn-23	t0		22.823	22.6619	0.139724					72
	F10	SYBR	svp.211	Unkn-24	t21		25.3659	25.5003	0.220175					72
	F11	SYBR	svp.211	Unkn-24	t21		25.3806	25.5003	0.220175					72
	F12	SYBR	svp.211	Unkn-24	t21		25.7544	25.5003	0.220175					72
	G07	SYBR	svp.211	Unkn-27	t7		23.6989	23.5864	0.104847					72
	G08	SYBR	svp.211	Unkn-27	t7		23.4914	23.5864	0.104847					72
	G09	SYBR	svp.211	Unkn-27	t7		23.5688	23.5864	0.104847					72
	G10	SYBR	svp.211	Unkn-28	t28		25.013	25.13	0.132735					72
	G11	SYBR	svp.211	Unkn-28	t28		25.1027	25.13	0.132735					72
	G12	SYBR	svp.211	Unkn-28	t28		25.2743	25.13	0.132735					72
	H07	SYBR	svp.211	Unkn-31	t14		24.9818	24.7811	0.188561					72
	H08	SYBR	svp.211	Unkn-31	t14		24.6076	24.7811	0.188561					72
	H09	SYBR	svp.211	Unkn-31	t14		24.754	24.7811	0.188561					72
