# Supplementary material for: Effects of low temperature on flowering and the expression of related genes in Loropetalum chinense var. rubrum
Source: Front Plant Sci. 2022 Nov 15;13:1000160. doi: 10.3389/fpls.2022.1000160 (PMC9705732; doi:10.3389/fpls.2022.1000160)
Supplement: Supplementary file 1 [file DataSheet_1.zip › gene_expression_data/svp_like_gene_expression/xnxy_svp_CK.xlsx]

## Sheet: Sheet1
Target	Sample	Cq	Cq Mean	Cq Std. Dev	Starting Quantity (SQ)	Log Starting Quantity	SQ Mean	SQ Std. Dev	Set Point
Actin	t0	22.0647	22.0125	0.0920358					72
Actin	t0	21.9062	22.0125	0.0920358					72
Actin	t0	22.0665	22.0125	0.0920358					72		svp.211		▲Cq1				▲Cq2		▲▲Cq						相对表达量
Actin	t7	22.045	22.2599	0.303877					72				T0-t0	numtic	average	numtic	Tx-tx	numtic	(Tx-tx)-(T0-t0)	numtic		numtic	average	stdev
Actin	t7	22.4748	22.2599	0.303877					72			t7&t0	4.65671	4.65671	4.65059	4.65059	6.02672	6.02672	1.37613	1.37613	0.385251	0.385251	0.452314	0.0585077
Actin	t7		22.2599	0.303877					72				4.52308	4.52308		4.65059	5.7132	5.7132	1.06261	1.06261	0.478765	0.478765
Actin	t14	22.7045	22.5719	0.215456					72				4.77198	4.77198		4.65059	5.67115	5.67115	1.02056	1.02056	0.492925	0.492925
Actin	t14	22.6878	22.5719	0.215456					72			t14&t0		4.65671	4.65059	4.65059	5.85734	5.85734	1.20676	1.20676	0.433242	0.433242	0.406006	0.032755
Actin	t14	22.3233	22.5719	0.215456					72					4.52308		4.65059	5.919	5.919	1.26841	1.26841	0.415116	0.415116
Actin	t21	22.3644	22.3353	0.152662					72					4.77198		4.65059	6.08631	6.08631	1.43573	1.43573	0.36966	0.36966
Actin	t21	22.1702	22.3353	0.152662					72			t21&t0		4.65671	4.65059	4.65059	6.74241	6.74241	2.09182	2.09182	0.234585	0.234585	0.221184	0.0272973
Actin	t21	22.4714	22.3353	0.152662					72					4.52308		4.65059	6.71435	6.71435	2.06376	2.06376	0.239191	0.239191
Actin	t28	22.5521	22.4251	0.13739					72					4.77198		4.65059	7.04822	7.04822	2.39763	2.39763	0.189776	0.189776
Actin	t28	22.444	22.4251	0.13739					72			t28&t0		4.65671	4.65059	4.65059	6.52332	6.52332	1.87273	1.87273	0.273056	0.273056	0.30188	0.0712224
Actin	t28	22.2793	22.4251	0.13739					72					4.52308		4.65059	6.65297	6.65297	2.00238	2.00238	0.249588	0.249588
														4.77198		4.65059	6.03518	6.03518	1.38459	1.38459	0.382997	0.382997
svp.211	t0	26.6692	26.6631	0.12456					72
svp.211	t0	26.5356	26.6631	0.12456					72
svp.211	t0	26.7845	26.6631	0.12456					72
svp.211	t7	28.2866	28.0636	0.194289					72
svp.211	t7	27.9731	28.0636	0.194289					72
svp.211	t7	27.9311	28.0636	0.194289					72
svp.211	t14	28.4292	28.5261	0.118479					72
svp.211	t14	28.4909	28.5261	0.118479					72
svp.211	t14	28.6582	28.5261	0.118479					72
svp.211	t21	29.0777	29.1703	0.18519					72
svp.211	t21	29.0497	29.1703	0.18519					72
svp.211	t21	29.3835	29.1703	0.18519					72
svp.211	t28	28.9485	28.829	0.325767					72
svp.211	t28	29.0781	28.829	0.325767					72
svp.211	t28	28.4603	28.829	0.325767					72
