# Supplementary material for: Effects of low temperature on flowering and the expression of related genes in Loropetalum chinense var. rubrum
Source: Front Plant Sci. 2022 Nov 15;13:1000160. doi: 10.3389/fpls.2022.1000160 (PMC9705732; doi:10.3389/fpls.2022.1000160)
Supplement: Supplementary file 1 [file DataSheet_1.zip › gene_expression_data/svp_like_gene_expression/xnxy_svp_T.xlsx]

## Sheet: svp211
Target	Content	Sample	Biological Set Name	Cq	Cq Mean	Cq Std. Dev
Actin	Unkn-01	t0		20.5603	20.5249	0.0315219
Actin	Unkn-01	t0		20.4998	20.5249	0.0315219		SVP.211		▲Cq1				▲Cq2		▲▲Cq						相对表达量
Actin	Unkn-01	t0		20.5145	20.5249	0.0315219				T0-t0	numtic	average	numtic	Tx-tx	numtic	(Tx-tx)-(T0-t0)	numtic		numtic	average	stdev
Actin	Unkn-05	t7		19.774	20.1475	0.336005			t7&t0	6.63032	6.63032	6.65363	6.65363	4.90226	4.90226	-1.75138	-1.75138	3.36679	3.36679	3.42632	0.0621955	3.4261±0.062
Actin	Unkn-05	t7		20.4252	20.1475	0.336005				6.51375	6.51375		6.65363	4.85004	4.85004	-1.80359	-1.80359	3.49088	3.49088
Actin	Unkn-05	t7		20.2432	20.1475	0.336005				6.81683	6.81683		6.65363	4.8791	4.8791	-1.77454	-1.77454	3.42128	3.42128
Actin	Unkn-09	t14		20.4044	20.2786	0.109327			t14&t0		6.63032		6.65363	7.35436	7.35436	0.700727	0.700727	0.615262	0.615262	0.578169	0.0524582	0.578±0.052
Actin	Unkn-09	t14		20.224	20.2786	0.109327					6.51375		6.65363	7.53973	7.53973	0.886099	0.886099	0.541075	0.541075
Actin	Unkn-09	t14		20.2072	20.2786	0.109327					6.81683		6.65363	7.40024	7.40024	0.746609	0.746609	0.596003	0.596003
Actin	Unkn-13	t21		20.2098	20.0948	0.101276			t21&t0		6.63032		6.65363	7.99489	7.99489	1.34126	1.34126	0.394677	0.394677	0.386883	0.0110218	0.387±0.011
Actin	Unkn-13	t21		20.0554	20.0948	0.101276					6.51375		6.65363	8.05302	8.05302	1.39939	1.39939	0.37909	0.37909
Actin	Unkn-13	t21		20.0191	20.0948	0.101276					6.81683		6.65363	8.5056	8.5056	1.85197	1.85197	0.277014	0.277014
Actin	Unkn-17	t28		20.7339	20.3429	0.404913			t28&t0		6.63032		6.65363	6.63226	6.63226	-0.0213759	-0.0213759	1.01493	1.01493	0.961096	0.0761286	0.961±0.076
Actin	Unkn-17	t28		20.3695	20.3429	0.404913					6.51375		6.65363	6.79404	6.79404	0.140404	0.140404	0.907265	0.907265
Actin	Unkn-17	t28		19.9254	20.3429	0.404913					6.81683		6.65363	6.71281	6.71281	0.0591803	0.0591803	0.959809	0.959809
svp.211	Unkn-23	t0		27.1552	27.1785	0.152875
svp.211	Unkn-23	t0		27.0386	27.1785	0.152875
svp.211	Unkn-23	t0		27.3417	27.1785	0.152875
svp.211	Unkn-24	t21		28.0897	28.2793	0.279593
svp.211	Unkn-24	t21		28.1478	28.2793	0.279593
svp.211	Unkn-24	t21		28.6004	28.2793	0.279593
svp.211	Unkn-27	t7		25.0497	25.0246	0.0261627
svp.211	Unkn-27	t7		24.9975	25.0246	0.0261627
svp.211	Unkn-27	t7		25.0266	25.0246	0.0261627
svp.211	Unkn-28	t28		26.9752	27.056	0.0808903
svp.211	Unkn-28	t28		27.137	27.056	0.0808903
svp.211	Unkn-28	t28		27.0558	27.056	0.0808903
svp.211	Unkn-31	t14		27.6329	27.71	0.096545
svp.211	Unkn-31	t14		27.8183	27.71	0.096545
svp.211	Unkn-31	t14		27.6788	27.71	0.096545
