# Supplementary material for: Effects of low temperature on flowering and the expression of related genes in Loropetalum chinense var. rubrum
Source: Front Plant Sci. 2022 Nov 15;13:1000160. doi: 10.3389/fpls.2022.1000160 (PMC9705732; doi:10.3389/fpls.2022.1000160)
Supplement: Supplementary file 1 [file DataSheet_1.zip › gene_expression_data/tfl1_like_gene_expression/hzz_tfl1_CK.xlsx]

## Sheet: tfl1587
Target	Sample	Cq	Cq Mean	Cq Std. Dev
Actin	t0	22.445	22.4082	0.0632097
Actin	t0	22.4443	22.4082	0.0632097		tfl1.587		▲Cq1				▲Cq2		▲▲Cq						相对表达量
Actin	t0	22.3352	22.4082	0.0632097				T0-t0	numtic	average	numtic	Tx-tx	numtic	(Tx-tx)-(T0-t0)	numtic		numtic	average	stdev
Actin	t7	22.5364	22.4587	0.0751954			t7&t0	11.4171	11.4171	11.2511	11.2511	8.67791	8.67791	-2.57321	-2.57321	5.95132	5.95132	7.12477	1.05201
Actin	t7	22.4534	22.4587	0.0751954				11.2126	11.2126		11.2511	8.35592	8.35592	-2.8952	-2.8952	7.43945	7.43945
Actin	t7	22.3863	22.4587	0.0751954				11.1236	11.1236		11.2511	8.2541	8.2541	-2.99702	-2.99702	7.98352	7.98352
Actin	t14	22.9677	22.7823	0.16595			t14&t0		11.4171	11.2511	11.2511	8.45289	8.45289	-2.79823	-2.79823	6.95587	6.95587	5.23221	1.61981
Actin	t14	22.6476	22.7823	0.16595					11.2126		11.2511	8.92939	8.92939	-2.32173	-2.32173	4.9993	4.9993
Actin	t14	22.7317	22.7823	0.16595					11.1236		11.2511	9.34752	9.34752	-1.90361	-1.90361	3.74147	3.74147
Actin	t21	22.6505	22.6151	0.0500955			t21&t0		11.4171	11.2511	11.2511	10.1749	10.1749	-1.07624	-1.07624	2.10853	2.10853	2.33467	0.206166
Actin	t21	22.5796	22.6151	0.0500955					11.2126		11.2511	9.92219	9.92219	-1.32893	-1.32893	2.51216	2.51216
Actin	t21		22.6151	0.0500955					11.1236		11.2511	9.99814	9.99814	-1.25298	-1.25298	2.38333	2.38333
Actin	t28	22.0287	21.9535	0.102048			t28&t0		11.4171	11.2511	11.2511	8.85069	8.85069	-2.40043	-2.40043	5.27961	5.27961	4.87637	1.01216
Actin	t28	21.9945	21.9535	0.102048					11.2126		11.2511	9.35398	9.35398	-1.89714	-1.89714	3.72474	3.72474
Actin	t28	21.8374	21.9535	0.102048					11.1236		11.2511	8.75933	8.75933	-2.49179	-2.49179	5.62476	5.62476
tfl1.587	t0	33.8253	33.6593	0.150502
tfl1.587	t0	33.6207	33.6593	0.150502
tfl1.587	t0	33.5318	33.6593	0.150502
tfl1.587	t7	31.1366	30.888	0.221232
tfl1.587	t7	30.8146	30.888	0.221232
tfl1.587	t7	30.7128	30.888	0.221232
tfl1.587	t14	31.2352	31.6923	0.44763
tfl1.587	t14	31.7117	31.6923	0.44763
tfl1.587	t14	32.1298	31.6923	0.44763
tfl1.587	t21	32.7899	32.6468	0.129652
tfl1.587	t21	32.5373	32.6468	0.129652
tfl1.587	t21	32.6132	32.6468	0.129652
tfl1.587	t28	30.8042	30.9415	0.320224
tfl1.587	t28	31.3075	30.9415	0.320224
tfl1.587	t28	30.7129	30.9415	0.320224
