# Supplementary material for: Effects of low temperature on flowering and the expression of related genes in Loropetalum chinense var. rubrum
Source: Front Plant Sci. 2022 Nov 15;13:1000160. doi: 10.3389/fpls.2022.1000160 (PMC9705732; doi:10.3389/fpls.2022.1000160)
Supplement: Supplementary file 1 [file DataSheet_1.zip › gene_expression_data/tfl1_like_gene_expression/hzz_tfl1_T.xlsx]

## Sheet: tfl1587
	Well	Fluor	Target	Content	Sample	Biological Set Name	Cq	Cq Mean	Cq Std. Dev	Starting Quantity (SQ)	Log Starting Quantity	SQ Mean	SQ Std. Dev	Set Point	Well Note
	A01	SYBR	Actin	Unkn-01	t0		23.459	23.5484	0.0849986					72
	A02	SYBR	Actin	Unkn-01	t0		23.5579	23.5484	0.0849986					72
	A03	SYBR	Actin	Unkn-01	t0		23.6282	23.5484	0.0849986					72
	B01	SYBR	Actin	Unkn-05	t7		24.6066	24.2848	0.279369					72			tfl1.587		▲Cq1				▲Cq2		▲▲Cq						相对表达量
	B02	SYBR	Actin	Unkn-05	t7		24.1052	24.2848	0.279369					72					T0-t0	numtic	average	numtic	Tx-tx	numtic	(Tx-tx)-(T0-t0)	numtic		numtic	average	stdev
	B03	SYBR	Actin	Unkn-05	t7		24.1424	24.2848	0.279369					72				t7&t0	8.27779	8.27779	8.26808	8.26808	8.08332	8.08332	-0.184768	-0.184768	1.13663	1.13663	1.0926	0.115215	1.093±0.115
	C01	SYBR	Actin	Unkn-09	t14		23.3828	23.5495	0.146907					72					8.09085	8.09085		8.26808	8.32417	8.32417	0.0560896	0.0560896	0.961868	0.961868
	C02	SYBR	Actin	Unkn-09	t14		23.6055	23.5495	0.146907					72					8.43562	8.43562		8.26808	8.03014	8.03014	-0.237945	-0.237945	1.17931	1.17931
	C03	SYBR	Actin	Unkn-09	t14		23.6602	23.5495	0.146907					72				t14&t0		8.27779		8.26808	8.34565	8.34565	0.0775604	0.0775604	0.947659	0.947659	0.827557	0.16985	0.828±0.170
	D01	SYBR	Actin	Unkn-13	t21		23.6518	23.5662	0.0746575					72						8.09085		8.26808	8.76737	8.76737	0.49929	0.49929	0.707455	0.707455
	D02	SYBR	Actin	Unkn-13	t21		23.5315	23.5662	0.0746575					72						8.43562		8.26808
	D03	SYBR	Actin	Unkn-13	t21		23.5151	23.5662	0.0746575					72				t21&t0		8.27779		8.26808	6.37053	6.37053	-1.89755	-1.89755	3.72581	3.72581	3.24699	0.677147	3.247±0.677
	E01	SYBR	Actin	Unkn-17	t28		23.728	23.6323	0.0862831					72						8.09085		8.26808	6.79915	6.79915	-1.46894	-1.46894	2.76818	2.76818
	E02	SYBR	Actin	Unkn-17	t28		23.5604	23.6323	0.0862831					72						8.43562		8.26808
	E03	SYBR	Actin	Unkn-17	t28		23.6087	23.6323	0.0862831					72				t28&t0		8.27779		8.26808	7.5055	7.5055	-0.762588	-0.762588	1.69653	1.69653	1.41677	0.395643	1.417±0.396
																				8.09085		8.26808	8.08284	8.08284	-0.185242	-0.185242	1.13701	1.13701
	A04	SYBR	tfl1.587	Unkn-02	t0		31.8262	31.8164	0.17259					72						8.43562		8.26808	7.64485	7.64485
	A05	SYBR	tfl1.587	Unkn-02	t0		31.6392	31.8164	0.17259					72
	A06	SYBR	tfl1.587	Unkn-02	t0		31.984	31.8164	0.17259					72
	B04	SYBR	tfl1.587	Unkn-06	t7		32.3681	32.4307	0.156683					72
	B05	SYBR	tfl1.587	Unkn-06	t7		32.6089	32.4307	0.156683					72
	B06	SYBR	tfl1.587	Unkn-06	t7		32.3149	32.4307	0.156683					72
	C04	SYBR	tfl1.587	Unkn-10	t14		31.8951	32.106	0.298208					72
	C05	SYBR	tfl1.587	Unkn-10	t14		32.3169	32.106	0.298208					72
	C06	SYBR	tfl1.587	Unkn-10	t14									72
	D04	SYBR	tfl1.587	Unkn-14	t21		29.9367	30.151	0.303078					72
	D05	SYBR	tfl1.587	Unkn-14	t21		30.3653	30.151	0.303078					72
	D06	SYBR	tfl1.587	Unkn-14	t21									72
	E04	SYBR	tfl1.587	Unkn-18	t28		31.1378	31.3767	0.30127					72
	E05	SYBR	tfl1.587	Unkn-18	t28		31.7152	31.3767	0.30127					72
	E06	SYBR	tfl1.587	Unkn-18	t28		31.2772	31.3767	0.30127					72
