# Supplementary material for: Effects of low temperature on flowering and the expression of related genes in Loropetalum chinense var. rubrum
Source: Front Plant Sci. 2022 Nov 15;13:1000160. doi: 10.3389/fpls.2022.1000160 (PMC9705732; doi:10.3389/fpls.2022.1000160)
Supplement: Supplementary file 1 [file DataSheet_1.zip › gene_expression_data/tfl1_like_gene_expression/xnxy_tfl1_CK.xlsx]

## Sheet: tfl1587
Target	Sample	Cq	Cq Mean	Cq Std. Dev
Actin	t0	21.7109	21.7054	0.101066
Actin	t0	21.8036	21.7054	0.101066		tfl1.587		▲Cq1				▲Cq2		▲▲Cq						相对表达量
Actin	t0	21.6017	21.7054	0.101066				T0-t0	numtic	average	numtic	Tx-tx	numtic	(Tx-tx)-(T0-t0)	numtic		numtic	average	stdev
Actin	t7	22.0282	22.0836	0.257842			t7&t0	9.32708	9.32708	9.66603	9.66603	8.11867	8.11867	-1.54735	-1.54735	2.92281	2.92281	3.51152	1.07996
Actin	t7	21.858	22.0836	0.257842				9.9733	9.9733		9.66603	7.4157	7.4157	-2.25033	-2.25033	4.75791	4.75791
Actin	t7	22.3646	22.0836	0.257842				9.6977	9.6977		9.66603	8.15313	8.15313	-1.5129	-1.5129	2.85384	2.85384
Actin	t14	22.3767	22.3801	0.0301945			t14&t0		9.32708	9.66603	9.66603	8.09064	8.09064	-1.57539	-1.57539	2.98015	2.98015	2.81014	0.861502
Actin	t14	22.3517	22.3801	0.0301945					9.9733		9.66603	7.82851	7.82851	-1.83752	-1.83752	3.57396	3.57396
Actin	t14	22.4118	22.3801	0.0301945					9.6977		9.66603	8.75814	8.75814	-0.907893	-0.907893	1.8763	1.8763
Actin	t21	20.826	20.9303	0.147587			t21&t0		9.32708	9.66603	9.66603	10.4341	10.4341	0.768091	0.768091	0.587194	0.587194	0.619555	0.0457654
Actin	t21	21.0347	20.9303	0.147587					9.9733		9.66603	10.2833	10.2833	0.617242	0.617242	0.651916	0.651916
Actin	t21		20.9303	0.147587					9.6977		9.66603
Actin	t28	21.6686	21.7298	0.098302			t28&t0		9.32708	9.66603	9.66603	8.62285	8.62285	-1.04318	-1.04318	2.06077	2.06077	2.17085	0.155683
Actin	t28	21.6776	21.7298	0.098302					9.9733		9.66603	8.4764	8.4764	-1.18963	-1.18963	2.28094	2.28094
Actin	t28	21.8432	21.7298	0.098302					9.6977		9.66603
tfl1.587	t0	31.0325	31.3714	0.324271
tfl1.587	t0	31.6787	31.3714	0.324271
tfl1.587	t0	31.4031	31.3714	0.324271
tfl1.587	t7	30.2023	29.9794	0.416164
tfl1.587	t7	29.4993	29.9794	0.416164
tfl1.587	t7	30.2367	29.9794	0.416164
tfl1.587	t14	30.4707	30.6058	0.479318
tfl1.587	t14	30.2086	30.6058	0.479318
tfl1.587	t14	31.1382	30.6058	0.479318
tfl1.587	t21	31.3645	31.289	0.106666
tfl1.587	t21	31.2136	31.289	0.106666
tfl1.587	t21
tfl1.587	t28	30.3526	30.2794	0.103552
tfl1.587	t28	30.2062	30.2794	0.103552
tfl1.587	t28
