# Supplementary material for: Effects of low temperature on flowering and the expression of related genes in Loropetalum chinense var. rubrum
Source: Front Plant Sci. 2022 Nov 15;13:1000160. doi: 10.3389/fpls.2022.1000160 (PMC9705732; doi:10.3389/fpls.2022.1000160)
Supplement: Supplementary file 1 [file DataSheet_1.zip › gene_expression_data/tfl1_like_gene_expression/xnxy_tfl1_T.xlsx]

## Sheet: tfl1587
Target	Content	Sample	Biological Set Name	Cq	Cq Mean	Cq Std. Dev
Actin	Unkn-01	t0		18.6967	18.6905	0.0604238
Actin	Unkn-01	t0		18.6272	18.6905	0.0604238		TFL1.587		▲Cq1				▲Cq2		▲▲Cq						相对表达量
Actin	Unkn-01	t0		18.7475	18.6905	0.0604238				T0-t0	numtic	average	numtic	Tx-tx	numtic	(Tx-tx)-(T0-t0)	numtic		numtic	average	stdev
Actin	Unkn-05	t7		19.0341	18.8278	0.180425			t7&t0	1.15925	1.15925	1.03615	1.03615	12.3979	12.3979	11.3618	11.3618	0.000379977	0.000379977	0.000422551	6.02081e-05	0.0042±0
Actin	Unkn-05	t7		18.7497	18.8278	0.180425				0.95308	0.95308		1.03615	12.1062	12.1062	11.0701	11.0701	0.000465124	0.000465124
Actin	Unkn-05	t7		18.6996	18.8278	0.180425				0.996111	0.996111		1.03615
Actin	Unkn-09	t14		18.9718	18.8734	0.0853847			t14&t0		1.15925		1.03615	3.68474	3.68474	2.64859	2.64859	0.159476	0.159476	0.149266	0.0144386	0.149±0.014
Actin	Unkn-09	t14		18.8305	18.8734	0.0853847					0.95308		1.03615	3.8824	3.8824	2.84626	2.84626	0.139056	0.139056
Actin	Unkn-09	t14		18.8181	18.8734	0.0853847					0.996111		1.03615	4.15314	4.15314	3.11699	3.11699	0.115264	0.115264
Actin	Unkn-13	t21		19.3865	18.9299	0.397384			t21&t0		1.15925		1.03615	0.800253	0.800253	-0.235893	-0.235893	1.17764	1.17764	1.27223	0.133772	1.272±0.134
Actin	Unkn-13	t21		18.7413	18.9299	0.397384					0.95308		1.03615	0.585326	0.585326	-0.450821	-0.450821	1.36682	1.36682
Actin	Unkn-13	t21		18.6619	18.9299	0.397384					0.996111		1.03615	0.732444	0.732444	-0.303702	-0.303702	1.23431	1.23431
Actin	Unkn-17	t28		18.5725	18.5173	0.142559			t28&t0		1.15925		1.03615	2.88233	2.88233	1.84619	1.84619	0.278126	0.278126	0.303278	0.0355701	0.303±0.036
Actin	Unkn-17	t28		18.624	18.5173	0.142559					0.95308		1.03615	2.64249	2.64249	1.60634	1.60634	0.32843	0.32843
Actin	Unkn-17	t28		18.3554	18.5173	0.142559					0.996111		1.03615	2.71619	2.71619	1.68004	1.68004	0.312073	0.312073
tfl1.587	Unkn-21	t0		19.8497	19.7266	0.108758
tfl1.587	Unkn-21	t0		19.6436	19.7266	0.108758
tfl1.587	Unkn-21	t0		19.6866	19.7266	0.108758
tfl1.587	Unkn-22	t21		19.7301	19.6359	0.109876
tfl1.587	Unkn-22	t21		19.5152	19.6359	0.109876
tfl1.587	Unkn-22	t21		19.6623	19.6359	0.109876
tfl1.587	Unkn-25	t7		31.2257	31.0799	0.206265
tfl1.587	Unkn-25	t7		30.934	31.0799	0.206265
tfl1.587	Unkn-25	t7
tfl1.587	Unkn-26	t28		21.3996	21.2643	0.122856
tfl1.587	Unkn-26	t28		21.1598	21.2643	0.122856
tfl1.587	Unkn-26	t28		21.2335	21.2643	0.122856
tfl1.587	Unkn-29	t14		22.5582	22.7802	0.235147
tfl1.587	Unkn-29	t14		22.7558	22.7802	0.235147
tfl1.587	Unkn-29	t14		23.0266	22.7802	0.235147
