# Supplementary material for: Effects of low temperature on flowering and the expression of related genes in Loropetalum chinense var. rubrum
Source: Front Plant Sci. 2022 Nov 15;13:1000160. doi: 10.3389/fpls.2022.1000160 (PMC9705732; doi:10.3389/fpls.2022.1000160)
Supplement: Supplementary file 2 [file DataSheet_2.zip › pheatmap_data_and_code/HZZ.csv]

	AP1_like_augustus40012	FT_like_augustus63326	FT_like_augustus34660	FLC_like_augustus27517	SVP_like_augustus15211	TFL1_like_augustus62587	GA_like_augustus49213	GA_like_augustus58706	GA_like_augustus63711
HZZ_T0	1	1	1	1	1	1	1	1	1
HZZ_t0	1	1	1	1	1	1	1	1	1
HZZ_T7	0.27086	0.7277	4.70097	0.29131	1.07486	1.0926	32.79883	1.11075	1.98764
HZZ_t7	0.01882	0.0116	0.41995	4.37628	0.38256	7.12477	0.29415	0.087	0.0665
HZZ_T14	20.78516	4.40391	12.9127	13.80079	0.62635	0.82756	81.31383	1.13337	3.94699
HZZ_t14	0.02855	0.00498	0.72405	1.43615	0.23013	5.23221	0.02414	0.06045	0.05647
HZZ_T21	0.03779	5.27582	1.81059	7.83382	0.42383	3.24699	47.78964	0.69428	4.07528
HZZ_t21	0.00242	0.03244	0.11234	16.78953	5.48444	2.33467	0.13943	0.00949	0.04706
HZZ_T28	3.43978	2.56053	68.78813	2.6411	0.73149	1.41677	48.89798	0.65323	6.13411
HZZ_t28	0.04777	0.0301	0.37964	0.59382	2.4147	4.87637	0.97961	0.10702	1.10552
