# Supplementary material for: Effects of low temperature on flowering and the expression of related genes in Loropetalum chinense var. rubrum
Source: Front Plant Sci. 2022 Nov 15;13:1000160. doi: 10.3389/fpls.2022.1000160 (PMC9705732; doi:10.3389/fpls.2022.1000160)
Supplement: Supplementary file 2 [file DataSheet_2.zip › pheatmap_data_and_code/pheatmap_code.txt]

> setwd("E:/bioinformation/热图")
> library(pheatmap)
> date1<-read.csv("HZZ.csv",header = T,row.names=1)
> pheatmap(date1,scale = "column",display_numbers = TRUE,number_format = "%.2f")
