# Supplementary material for: Effects of low temperature on flowering and the expression of related genes in Loropetalum chinense var. rubrum
Source: Front Plant Sci. 2022 Nov 15;13:1000160. doi: 10.3389/fpls.2022.1000160 (PMC9705732; doi:10.3389/fpls.2022.1000160)
Supplement: Supplementary file 2 [file DataSheet_2.zip › pheatmap_data_and_code/XNXY.csv]

	AP1_like_augustus40012	FT_like_augustus63326	FT_like_augustus34660	FLC_like_augustus27517	SVP_like_augustus15211	TFL1_like_augustus62587	GA_like_augustus49213	GA_like_augustus58706	GA_like_augustus63711
XNXY_T0	1	1	1	1	1	1	1	1	1
XNXY_t0	1	1	1	1	1	1	1	1	1
XNXY_T7	0.44056	1.96592	3.70746	5.03735	3.42632	0.000423	28.49634	2.08618	26.80922
XNXY_t7	0.03962	5.63087	0.56996	1.19258	0.45231	3.51152	1.03437	0.12668	0.3455
XNXY_T14	7.74702	2.63614	5.64982	0.8511	0.57817	0.14927	1.77858	0.72729	1.87517
XNXY_t14	0.02782	0.93253	3.54963	30.74222	0.40601	2.81014	0.99945	0.13564	0.1746
XNXY_T21	1.08147	2.5248	6.00377	1.19652	0.38688	1.27223	12.42803	1.58682	7.56957
XNXY_t21	0.03854	1.64209	5.82779	4.66601	0.22118	0.61955	0.18938	0.06406	0.47515
XNXY_T28	2.49252	1.26467	6.49761	0.4449	0.9611	0.30328	0.96803	0.19735	4.47911
XNXY_t28	0.02146	1.9953	5.47469	2.56962	0.30188	2.17085	0.30872	0.1157	0.6771
