# Supplementary material for: Effects of low temperature on flowering and the expression of related genes in Loropetalum chinense var. rubrum
Source: Front Plant Sci. 2022 Nov 15;13:1000160. doi: 10.3389/fpls.2022.1000160 (PMC9705732; doi:10.3389/fpls.2022.1000160)
Supplement: Supplementary file 3 [file DataSheet_3.xlsx]

## Sheet: Sheet1
		Rfd						NPQ						QP
		HZZ			CY			HZZ			CY			HZZ			CY
date	time	average	std		average	std		average	std		average	std		average	std		average	std
20201106	0	0.733333	0.289866		0.306667	0.129701		0.713333	0.292613		0.283333	0.139603		0.123333	0.0793025		0.0933333	0.0555778
20201109	3	0.29	0.249132		0.13	0.0432049		0.27	0.228619		0.126667	0.0449691		0.11	0.0294392		0.0233333	0.0329983
20201112	6	0.213333	0.107806		0.186667	0.0169967		0.223333	0.113235		0.163333	0.0368179		0.1	0.0294392		0.09	0.0432049
20201115	9	0.51	0.50405		0.14	0.0355903		0.506667	0.492702		0.12	0.0725718		0.0866667	0.0573488		0.103333	0.054365
20201118	12	0.11	0.0588784		0.136667	0.0329983		0.12	0.0565685		0.13	0.0509902		-0.02	0.106145		0.07	0.0163299
20201121	15	0.196667	0.0758654		0.0866667	0.0235702		0.203333	0.0731817		0.0833333	0.0188562		0.0933333	0.0329983		0.0133333	0.0188562
20201124	18	0.133333	0.0664998		0.106667	0.0235702		0.136667	0.0684755		0.113333	0.0329983		0.08	0.0565685		-0.0166667	0.0235702
20201127	21	0.366667	0.338264		0.25	0.219545		0.373333	0.347595		0.226667	0.229541		0.05	0.00816497		0.0433333	0.0418994
20201130	24	0.133333	0.0555778		0.0766667	0.020548		0.126667	0.046428		0.0833333	0.0124722		0.0633333	0.0339935		-0.03	0.0424264
20201203	27	0.16	0.113431		0.146667	0.109646		0.16	0.106771		0.136667	0.115566		0.06	0.0454606		0.0433333	0.0612826
20201206	30	0.103333	0.0478423		0.12	0.0294392		0.113333	0.0418994		0.123333	0.0329983		0.0433333	0.0368179		-0.0266667	0.107806
20201209	33	0.113333	0.0402768		0.39	0.251396		0.106667	0.0524934		0.373333	0.270103		0.07	0.0141421		0	0
20201212	36	0.123333	0.0555778		0.61	0.265456		0.13	0.0509902		0.603333	0.261449		-0.02	0.0828654		0.0766667	0.0249444
20201215	39	0.15	0.0216025		0.633333	0.302141		0.136667	0.0286744		0.626667	0.294882		0.123333	0.054365		0.08	0.0588784
20201218	42	0.13	0.0471405		0.796667	0.00471405		0.143333	0.0555778		0.773333	0.245674		0.0333333	0.0471405		0.0533333	0.00471405
