# Supplementary material for: Effects of low temperature on flowering and the expression of related genes in Loropetalum chinense var. rubrum
Source: Front Plant Sci. 2022 Nov 15;13:1000160. doi: 10.3389/fpls.2022.1000160 (PMC9705732; doi:10.3389/fpls.2022.1000160)
Supplement: Supplementary file 4 [file DataSheet_4.xlsx]

## Sheet: XNXY
20201107									20201114									20201121									20201128									20201205									20201212
			Longitudinal diameter	Horizontal diameter								Longitudinal diameter	Horizontal diameter								Longitudinal diameter	Horizontal diameter								Longitudinal diameter	Horizontal diameter								Longitudinal diameter	Horizontal diameter								Longitudinal diameter	Horizontal diameter
CY	First bud	①	2.87	1.11	0.38676	2.58559	0.983333		CY	First bud	①	1.25	0.98	0.784	1.27551	0.966667		CY	First bud	①	1.21	1.05	0.867769	1.15238	1.06		CY	First bud	①	1.37	1.15	0.839416	1.1913	1.12		CY	First bud	①	1.27	1.06	0.834646	1.19811	1.05		CY	First bud	①	1.4	1.11
		②	1.49	0.84	0.563758	1.77381					②	1.13	0.93	0.823009	1.21505					②	1.27	1.08	0.850394	1.17593					②	1.16	1.05	0.905172	1.10476					②	1.15	1.01	0.878261	1.13861					②	1.38	1.19
		③	0.9	1	1.11111	0.9					③	1.03	0.99	0.961165	1.0404					③	1.22	1.05	0.860656	1.1619					③	1.22	1.16	0.95082	1.05172					③	1.34	1.08	0.80597	1.24074					③	1.48	1.24
	Second bud	①	1.52	1.16	0.763158	1.31034	1.07667			Second bud	①					0.84			Second bud	①	1.16	1.07	0.922414	1.08411	1.06			Second bud	①	1.23	1.16	0.943089	1.06034	1.05333			Second bud	①	1.12	1.03	0.919643	1.08738	1.03667			Second bud	①	1.2	1.08
		②	1.51	1.03	0.682119	1.46602					②	1.16	0.81	0.698276	1.4321					②	1.22	1.04	0.852459	1.17308					②	1.13	1.05	0.929204	1.07619					②	1.18	1.05	0.889831	1.12381					②	1.36	1.05
		③	1.08	1.04	0.962963	1.03846					③	1	0.87	0.87	1.14943					③	1.2	1.07	0.891667	1.1215					③	1.13	0.95	0.840708	1.18947					③	1.19	1.03	0.865546	1.15534					③	1.31	1.13
	Third bud	①	0.8	0.82	1.025	0.97561	0.883333			Third bud	①	1	0.96	0.96	1.04167	0.836667			Third bud	①	1.18	1.11	0.940678	1.06306	1.05333			Third bud	①	1.19	1.07	0.89916	1.11215	1.01667			Third bud	①	1.06	0.97	0.915094	1.09278	1.025			Third bud	①	1.28	1.1
		②	1.49	0.88	0.590604	1.69318					②	1.02	0.9	0.882353	1.13333					②	1.04	0.97	0.932692	1.07216					②	1.04	1	0.961538	1.04					②	1.11	1.08	0.972973	1.02778					②	1.41	1.05
		③	1.22	0.95	0.778689	1.28421					③	0.53	0.65	1.22642	0.815385					③	1.18	1.08	0.915254	1.09259					③	1.04	0.98	0.942308	1.06122					③									③	1.3	1.1
	First bud		1.75333	0.983333	0.68721	1.75313						1.13667	0.966667	0.856058	1.17699						1.23333	1.06	0.859606	1.1634						1.25	1.12	0.898469	1.11593						1.25333	1.05	0.839626	1.19249						1.42	1.18
	Second bud		1.37	1.07667	0.802747	1.27161						1.08	0.84	0.784138	1.29076						1.19333	1.06	0.888846	1.12623						1.16333	1.05333	0.904334	1.10867						1.16333	1.03667	0.891673	1.12218						1.29	1.08667
	Third bud		1.17	0.883333	0.798098	1.31767						0.85	0.836667	1.02292	0.996795						1.13333	1.05333	0.929542	1.07594						1.09	1.01667	0.934335	1.07112						1.085	1.025	0.944034	1.06028						1.33	1.08333
	First bud		1.75333	0.983333	0.68721	1.75313						1.13667	0.966667	0.856058	1.17699						1.23333	1.06	0.859606	1.1634						1.25	1.12	0.898469	1.11593						1.25333	1.05	0.839626	1.19249						1.42	1.18
	Second bud		1.37	1.07667	0.802747	1.27161						1.08	0.84	0.784138	1.29076						1.19333	1.06	0.888846	1.12623						1.16333	1.05333	0.904334	1.10867						1.16333	1.03667	0.891673	1.12218						1.29	1.08667
	Third bud		1.17	0.883333	0.798098	1.31767						0.85	0.836667	1.02292	0.996795						1.13333	1.05333	0.929542	1.07594						1.09	1.01667	0.934335	1.07112						1.085	1.025	0.944034	1.06028						1.33	1.08333
	First bud		1.75333	0.983333	0.68721	1.75313					Growth rate	-0.0880952	-0.00238095	0.0241212	-0.0823061						0.0138095	0.0133333	0.000506864	-0.00194078						0.00238095	0.00857143	0.00555191	-0.00678196						0.00047619	-0.01	-0.00840626	0.010937						0.0238095	0.0185714
	Second bud		1.37	1.07667	0.802747	1.27161						-0.0414286	-0.0338095	-0.00265839	0.0027362						0.0161905	0.0314286	0.0149584	-0.0235048						-0.00428571	-0.000952381	0.00221245	-0.00250835						0	-0.00238095	-0.00180864	0.00192948						0.0180952	0.00714286
	Third bud		1.17	0.883333	0.798098	1.31767						-0.0457143	-0.00666667	0.0321179	-0.0458389						0.0404762	0.0309524	-0.0133402	0.0113065						-0.00619048	-0.0052381	0.000684824	-0.000687932						-0.000714286	0.00119048	0.00138548	-0.00154915						0.035	0.00833333
												-0.0880952	-0.00238095	0.0241212	-0.0823061						0.0138095	0.0133333	0.000506864	-0.00194078						0.00238095	0.00857143	0.00555191	-0.00678196						0.00047619	-0.01	-0.00840626	0.010937						0.0238095	0.0185714
												-0.0414286	-0.0338095	-0.00265839	0.0027362						0.0161905	0.0314286	0.0149584	-0.0235048						-0.00428571	-0.000952381	0.00221245	-0.00250835						0	-0.00238095	-0.00180864	0.00192948						0.0180952	0.00714286
												-0.0457143	-0.00666667	0.0321179	-0.0458389						0.0404762	0.0309524	-0.0133402	0.0113065						-0.00619048	-0.0052381	0.000684824	-0.000687932						-0.000714286	0.00119048	0.00138548	-0.00154915						0.035	0.00833333
												-0.0584127	-0.0142857	0.0178602	-0.0418029						0.0234921	0.0252381	0.000708354	-0.00471305						-0.00269841	0.000793651	0.00281639	-0.00332608						-7.93651e-05	-0.00373016	-0.00294314	0.00377245						0.0256349	0.0113492
												-0.0584127	-0.0142857	0.0178602	-0.0418029						0.0234921	0.0252381	0.000708354	-0.00471305						-0.00269841	0.000793651	0.00281639	-0.00332608						-7.93651e-05	-0.00373016	-0.00294314	0.00377245						0.0256349	0.0113492
			Growth rate
	20201107	0	0	0	0	0
	20201114	7	-0.0584127	-0.0142857	0.0178602	-0.0418029
	20201121	14	0.0234921	0.0252381	0.000708354	-0.00471305
	20201128	21	-0.00269841	0.000793651	0.00281639	-0.00332608
	20201205	28	-7.93651e-05	-0.00373016	-0.00294314	0.00377245
	20201212	35	0.0256349	0.0113492	-0.00870031	0.011803
	20201219	42	-0.0390476	0.0244444	0.052503	-0.0531465
[truncated: 11 more columns]

## Sheet: HZZ
20201107									20201114									20201121									20201128									20201205									20201212
			Longitudinal diameter	Horizontal diameter								Longitudinal diameter	Horizontal diameter								Longitudinal diameter	Horizontal diameter								Longitudinal diameter	Horizontal diameter								Longitudinal diameter	Horizontal diameter								Longitudinal diameter	Horizontal diameter
HZZ	First bud	①	1.46	1.11	0.760274	1.31532	1.12		HZZ	First bud	①	0.85	0.83	0.976471	1.0241	0.873333		HZZ	First bud	①	1.74	1.44	0.827586	1.20833	1.23333		HZZ	First bud	①	1.96	1.59	0.811224	1.2327	1.26333		HZZ	First bud	①	1.16	1.52	1.31034	0.763158	1.19333		HZZ	First bud	①	2.29	1.53
		②	1.67	1.05	0.628743	1.59048					②	1.12	0.92	0.821429	1.21739					②	1.24	1.11	0.895161	1.11712					②	1.24	1.11	0.895161	1.11712					②	1.14	1.01	0.885965	1.12871					②	1.22	1
		③	1.45	1.2	0.827586	1.20833					③	0.89	0.87	0.977528	1.02299					③	1.3	1.15	0.884615	1.13043					③	1.16	1.09	0.939655	1.06422					③	1.19	1.05	0.882353	1.13333					③	1.19	1.15
	Second bud	①	1.25	0.8	0.64	1.5625	0.913333			Second bud	①	2.23	1.6	0.717489	1.39375	1.28333			Second bud	①	1.09	1.77	0.834862	1.1978	0.983333			Second bud	①	1.18	1.08	0.915254	1.09259	1.11333			Second bud	①	1.03	0.92	0.893204	1.11957	1.05667			Second bud	①	1.23	1.17
		②	1.92	1.03	0.536458	1.86408					②	1.21	1.11	0.917355	1.09009					②	1.45	1.04	0.717241	1.39423					②	1.56	1.18	0.75641	1.32203					②	1.2	1.13	0.941667	1.06195					②	1.46	1.24
		③	1.68	0.91	0.541667	1.84615					③	1.05	1.14	1.08571	0.921053					③	1.16	1	0.862069	1.16					③	1.14	1.08	0.947368	1.05556					③	1.29	1.12	0.868217	1.15179					③	1.44	0.99
	Third bud	①	1.25	0.96	0.768	1.30208	1.17			Third bud	①	1.4	1.45	1.03571	0.965517	1.18			Third bud	①	1.36	1.25	0.919118	1.088	1.14333			Third bud	①	1.21	1.08	0.892562	1.12037	1.02333			Third bud	①	1.31	1.21	0.923664	1.08264	1.06			Third bud	①	1.47	1.11
		②	1.95	1.18	0.605128	1.65254					②	1.26	1.14	0.904762	1.10526					②	1.17	1.05	0.897436	1.11429					②	1.14	0.95	0.833333	1.2					②	1.13	0.96	0.849558	1.17708					②	1.53	1.06
		③	2	1.37	0.685	1.45985					③	0.88	0.95	1.07955	0.926316					③	1.22	1.13	0.92623	1.07965					③	1.14	1.04	0.912281	1.09615					③	1.09	1.01	0.926606	1.07921					③	1.37	0.96
	First bud		1.52667	1.12	0.733624	1.3631						0.953333	0.873333	0.916084	1.0916						1.42667	1.23333	0.864486	1.15676						1.45333	1.26333	0.869266	1.1504						1.16333	1.19333	1.02579	0.97486						1.56667	1.22667
	Second bud		1.61667	0.913333	0.564948	1.77007						1.49667	1.28333	0.857461	1.16623						1.23333	1.27	1.02973	0.971129						1.29333	1.11333	0.860825	1.16168						1.17333	1.05667	0.900568	1.11041						1.37667	1.13333
	Third bud		1.73333	1.17	0.675	1.48148						1.18	1.18	1	1						1.25	1.14333	0.914667	1.09329						1.16333	1.02333	0.879656	1.13681						1.17667	1.06	0.90085	1.11006						1.45667	1.04333
	First bud		1.52667	1.12	0.733624	1.3631						0.953333	0.873333	0.916084	1.0916						1.42667	1.23333	0.864486	1.15676						1.45333	1.26333	0.869266	1.1504						1.16333	1.19333	1.02579	0.97486						1.56667	1.22667
	Second bud		1.61667	0.913333	0.564948	1.77007						1.49667	1.28333	0.857461	1.16623						1.23333	1.27	0.797297	1.25424						1.29333	1.11333	0.860825	1.16168						1.17333	1.05667	0.900568	1.11041						1.37667	1.13333
	Third bud		1.73333	1.17	0.675	1.48148						1.18	1.18	1	1						1.25	1.14333	0.914667	1.09329						1.16333	1.02333	0.879656	1.13681						1.17667	1.06	0.90085	1.11006						1.45667	1.04333
	First bud		1.52667	1.12	0.733624	1.3631					Growth rate	-0.0819048	-0.0352381	0.0260656	-0.0387846						0.067619	0.0514286	-0.00737113	0.00930767						0.00380952	0.00428571	0.000682868	-0.000908711						-0.0414286	-0.01	0.0223603	-0.0250765						0.057619	0.0047619
	Second bud		1.61667	0.913333	0.564948	1.77007						-0.0171429	0.0528571	0.0417875	-0.0862627						-0.037619	-0.00190476	-0.00859482	0.0125719						0.00857143	-0.022381	0.00907535	-0.0132229						-0.0171429	-0.00809524	0.00567763	-0.00732379						0.0290476	0.0109524
	Third bud		1.73333	1.17	0.675	1.48148						-0.0790476	0.00142857	0.0464286	-0.0687831						0.01	-0.0052381	-0.0121905	0.0133278						-0.012381	-0.0171429	-0.0050015	0.00621619						0.00190476	0.0052381	0.00302767	-0.0038207						0.04	-0.00238095
												-0.0819048	-0.0352381	0.0260656	-0.0387846						0.067619	0.0514286	-0.00737113	0.00930767						0.00380952	0.00428571	0.000682868	-0.000908711						-0.0414286	-0.01	0.0223603	-0.0250765						0.057619	0.0047619
												-0.0171429	0.0528571	0.0417875	-0.0862627						-0.037619	-0.00190476	-0.00859482	0.0125719						0.00857143	-0.022381	0.00907535	-0.0132229						-0.0171429	-0.00809524	0.00567763	-0.00732379						0.0290476	0.0109524
												-0.0790476	0.00142857	0.0464286	-0.0687831						0.01	-0.0052381	-0.0121905	0.0133278						-0.012381	-0.0171429	-0.0050015	0.00621619						0.00190476	0.0052381	0.00302767	-0.0038207						0.04	-0.00238095
												-0.0593651	0.00634921	0.0380939	-0.0646101						0.0133333	0.0147619	-0.00938548	0.0117358						-2.08167e-17	-0.011746	0.00158557	-0.00263849						-0.0188889	-0.00428571	0.0103552	-0.0120737						0.0422222	0.00444444
												-0.0593651	0.00634921	0.0380939	-0.0646101						0.0133333	0.0147619	-0.00938548	0.0117358						-2.08167e-17	-0.011746	0.00158557	-0.00263849						-0.0188889	-0.00428571	0.0103552	-0.0120737						0.0422222	0.00444444
			Growth rate
	20201107	0	0	0	0	0
	20201114	7	-0.0593651	0.00634921	0.0380939	-0.0646101
	20201121	14	0.0133333	0.0147619	-0.00938548	0.0117358
	20201128	21	-2.08167e-17	-0.011746	0.00158557	-0.00263849
	20201205	28	-0.0188889	-0.00428571	0.0103552	-0.0120737
	20201212	35	0.0422222	0.00444444	-0.024035	0.0329863
	20201219	42	-0.0450794	0.0390476	0.0640947	-0.0682925
[truncated: 11 more columns]
